# Supplementary material for: Protective Vaccination against Blood-Stage Malaria of Plasmodium chabaudi: Differential Gene Expression in the Liver of Balb/c Mice toward the End of Crisis Phase
Source: Front Microbiol. 2016 Jul 14;7:1087. doi: 10.3389/fmicb.2016.01087 (PMC4943960; doi:10.3389/fmicb.2016.01087)
Supplement: Supplementary file 1 [file Table1.XLSX]

## Sheet: Tabelle1
Table S1 Genes expressed more than 3-fold and less than 10-fold (p<0.01) in the liver of vaccinated mice infected with P.chabaudi on day 11 p.i. (Vd11) in comparison to constitutive expression on day 0 p.i. (Vd0)
Gene	Gene Description	Vd11 vs. Vd0	p-value
Acer2	alkaline ceramidase 2 (Acer2), mRNA [NM_139306]	4.80309	0.00513032
Aldh18a1	aldehyde dehydrogenase 18 family, member A1 (Aldh18a1), nuclear gene encoding mitochondrial protein, transcript variant 1, mRNA [NM_019698]	4.79126	0.00279955
Alox15	arachidonate 15-lipoxygenase (Alox15), mRNA [NM_009660]	6.03911	<0.001
Alox5ap	arachidonate 5-lipoxygenase activating protein (Alox5ap), mRNA [NM_009663]	6.28908	<0.001
Ankrd1	ankyrin repeat domain 1 (cardiac muscle) (Ankrd1), mRNA [NM_013468]	7.95423	0.00717168
Anxa1	annexin A1 (Anxa1), mRNA [NM_010730]	7.06353	0.00157038
Anxa1	annexin A1 (Anxa1), mRNA [NM_010730]	6.86455	0.00670186
Apobr	apolipoprotein B receptor (Apobr), mRNA [NM_138310]	3.83306	0.00709312
Arhgap15	Rho GTPase activating protein 15 (Arhgap15), transcript variant 1, mRNA [NM_153820]	4.31421	<0.001
Arhgdib	Rho, GDP dissociation inhibitor (GDI) beta (Arhgdib), mRNA [NM_007486]	4.38382	<0.001
Arhgef28	Rho guanine nucleotide exchange factor (GEF) 28 (Arhgef28), mRNA [NM_012026]	3.25592	0.0086503
Arhgef39	Rho guanine nucleotide exchange factor (GEF) 39 (Arhgef39), mRNA [NM_001013377]	8.46102	<0.001
Arhgef4	Rho guanine nucleotide exchange factor (GEF) 4 (Arhgef4), mRNA [NM_183019]	5.43125	0.000657614
Arhgef6	Rac/Cdc42 guanine nucleotide exchange factor (GEF) 6 (Arhgef6), mRNA [NM_152801]	3.40993	0.00890772
Asf1b	ASF1 anti-silencing function 1 homolog B (S. cerevisiae) (Asf1b), mRNA [NM_024184]	9.45089	<0.001
Atad2	ATPase family, AAA domain containing 2 (Atad2), mRNA [NM_027435]	3.59721	0.0018159
Atp1a4	ATPase, Na+/K+ transporting, alpha 4 polypeptide (Atp1a4), mRNA [NM_013734]	3.82044	0.0027699
Atp2b4	ATPase, Ca++ transporting, plasma membrane 4 (Atp2b4), transcript variant a, mRNA [NM_001167949]	4.96442	0.000757963
B3galt4	UDP-Gal:betaGlcNAc beta 1,3-galactosyltransferase, polypeptide 4 (B3galt4), mRNA [NM_019420]	3.28277	0.00143276
Bbx	gb|Mus musculus 12 days pregnant adult female placenta cDNA, RIKEN full-length enriched library, clone:I530029P18 product:bobby sox homolog (Drosophila), full insert sequence. [AK167724]	3.02549	0.00271124
Bcl2	B cell leukemia/lymphoma 2 (Bcl2), transcript variant 2, mRNA [NM_177410]	3.20014	0.00504992
Birc5	baculoviral IAP repeat-containing 5 (Birc5), transcript variant 3, mRNA [NM_001012273]	6.26825	0.000599634
Btk	Bruton agammaglobulinemia tyrosine kinase (Btk), mRNA [NM_013482]	3.83129	0.00593139
Cacna1s	calcium channel, voltage-dependent, L type, alpha 1S subunit (Cacna1s), transcript variant 2, mRNA [NM_001081023]	3.77763	0.00724153
Card9	caspase recruitment domain family, member 9 (Card9), mRNA [NM_001037747]	3.14322	0.00131148
Ccne1	cyclin E1 (Ccne1), mRNA [NM_007633]	4.69264	<0.001
Cd37	CD37 antigen (Cd37), mRNA [NM_007645]	3.05494	<0.001
Cd69	CD69 antigen (Cd69), mRNA [NM_001033122]	5.44533	0.00211344
Cdc20	cell division cycle 20 (Cdc20), mRNA [NM_023223]	7.51342	0.00624189
Cdca7l	cell division cycle associated 7 like (Cdca7l), mRNA [NM_146040]	4.56792	0.000595566
Cdca8	cell division cycle associated 8 (Cdca8), mRNA [NM_026560]	7.50566	0.00654994
Cdca8	cell division cycle associated 8 (Cdca8), mRNA [NM_026560]	6.08175	0.00459753
Cdkl1	cyclin-dependent kinase-like 1 (CDC2-related kinase) (Cdkl1), mRNA [NM_183294]	4.67489	0.00450522
Cdkn3	cyclin-dependent kinase inhibitor 3 (Cdkn3), mRNA [NM_028222]	8.32	0.00161618
Cenph	centromere protein H (Cenph), mRNA [NM_021886]	7.65567	<0.001
Cenpn	centromere protein N (Cenpn), mRNA [NM_028131]	3.78953	0.00125551
Cenpp	centromere protein P (Cenpp), mRNA [NM_025495]	3.90594	0.00329948
Cercam	cerebral endothelial cell adhesion molecule (Cercam), mRNA [NM_207298]	5.49256	0.00665972
Chaf1a	chromatin assembly factor 1, subunit A (p150) (Chaf1a), mRNA [NM_013733]	3.65503	0.00177138
Chtf18	CTF18, chromosome transmission fidelity factor 18 (Chtf18), mRNA [NM_145409]	5.46023	0.00579887
Ckap2	cytoskeleton associated protein 2 (Ckap2), mRNA [NM_001004140]	7.21448	<0.001
Cklf	chemokine-like factor (Cklf), transcript variant 4, mRNA [NM_001037841]	4.73393	0.00224416
Clhc1	clathrin heavy chain linker domain containing 1 (Clhc1), mRNA [NM_001081099]	6.33303	0.00438268
Cnn2	calponin 2 (Cnn2), mRNA [NM_007725]	4.01196	0.00816524
Crip1	cysteine-rich protein 1 (intestinal) (Crip1), mRNA [NM_007763]	3.91062	0.00205171
Crlf1	cytokine receptor-like factor 1 (Crlf1), mRNA [NM_018827]	3.28644	0.00190614
Ctse	cathepsin E (Ctse), mRNA [NM_007799]	4.66759	0.00310236
Dach1	dachshund 1 (Drosophila) (Dach1), transcript variant 1, mRNA [NM_007826]	3.15277	0.000517886
Dnahc8	dynein, axonemal, heavy chain 8 (Dnahc8), mRNA [NM_013811]	4.2376	0.00661035
Dock10	dedicator of cytokinesis 10 (Dock10), mRNA [NM_175291]	3.30463	0.00503554
Dock11	dedicator of cytokinesis 11 (Dock11), mRNA [NM_001009947]	3.65988	0.00311998
Dock2	dedicator of cyto-kinesis 2 (Dock2), mRNA [NM_033374]	3.78638	0.00720175
Dok3	docking protein 3 (Dok3), mRNA [NM_013739]	4.029	0.00696966
Dpep1	dipeptidase 1 (renal) (Dpep1), mRNA [NM_007876]	3.47852	0.00694757
Dtl	denticleless homolog (Drosophila) (Dtl), mRNA [NM_029766]	4.37002	0.000777742
Ect2	ect2 oncogene (Ect2), transcript variant 1, mRNA [NM_007900]	3.6984	0.00166656
Edn1	endothelin 1 (Edn1), mRNA [NM_010104]	4.21539	0.00302345
Epdr1	ependymin related protein 1 (zebrafish) (Epdr1), mRNA [NM_134065]	5.54969	0.00467292
Epha8	Eph receptor A8 (Epha8), mRNA [NM_007939]	4.85431	0.00548561
Epor	erythropoietin receptor (Epor), mRNA [NM_010149]	3.09789	0.00461748
Ercc6l	excision repair cross-complementing rodent repair deficiency complementation group 6 like (Ercc6l), mRNA [NM_146235]	7.853	0.00291712
Esco2	establishment of cohesion 1 homolog 2 (S. cerevisiae) (Esco2), mRNA [NM_028039]	7.95838	<0.001
Exo1	exonuclease 1 (Exo1), mRNA [NM_012012]	7.54541	0.00159495
F13a1	coagulation factor XIII, A1 subunit (F13a1), transcript variant 1, mRNA [NM_028784]	5.78393	0.00927632
Fam101b	family with sequence similarity 101, member B (Fam101b), mRNA [NM_029658]	5.73464	<0.001
Fam109b	family with sequence similarity 109, member B (Fam109b), mRNA [NM_177391]	7.96659	0.00526029
Fam65b	family with sequence similarity 65, member B (Fam65b), transcript variant 2, mRNA [NM_001080381]	3.90265	0.00940123
Fam78a	family with sequence similarity 78, member A (Fam78a), mRNA [NM_175511]	3.71024	0.00558182
Fbxo5	F-box protein 5 (Fbxo5), mRNA [NM_025995]	5.78047	<0.001
Fcrla	Fc receptor-like A (Fcrla), transcript variant 2, mRNA [NM_145141]	3.23198	0.00995919
Ffar2	free fatty acid receptor 2 (Ffar2), transcript variant 1, mRNA [NM_146187]	3.05353	0.000996986
Fignl1	fidgetin-like 1 (Fignl1), transcript variant 1, mRNA [NM_001163359]	6.18545	<0.001
Fignl1	fidgetin-like 1 (Fignl1), transcript variant 1, mRNA [NM_001163359]	5.44465	<0.001
Flt3	FMS-like tyrosine kinase 3 (Flt3), mRNA [NM_010229]	4.00118	0.00633186
Fmnl1	formin-like 1 (Fmnl1), transcript variant 2, mRNA [NM_001077698]	4.6547	0.00677445
Foxm1	forkhead box M1 (Foxm1), mRNA [NM_008021]	4.88118	0.00343917
Foxred2	FAD-dependent oxidoreductase domain containing 2 (Foxred2), transcript variant 2, mRNA [NM_001017983]	5.01523	<0.001
Fut4	fucosyltransferase 4 (Fut4), mRNA [NM_010242]	4.48408	<0.001
Gab3	growth factor receptor bound protein 2-associated protein 3 (Gab3), mRNA [NM_181584]	3.10342	0.00228131
Gcnt1	glucosaminyl (N-acetyl) transferase 1, core 2 (Gcnt1), transcript variant 1, mRNA [NM_173442]	5.19983	<0.001
Gdf6	growth differentiation factor 6 (Gdf6), mRNA [NM_013526]	3.56476	0.00321383
Gen1	Gen homolog 1, endonuclease (Drosophila) (Gen1), mRNA [NM_177331]	3.19205	0.00333405
Gfi1	growth factor independent 1 (Gfi1), transcript variant 1, mRNA [NM_010278]	4.75529	<0.001
Gk5	glycerol kinase 5 (putative) (Gk5), mRNA [NM_177352]	4.0837	0.0030564
Gls	glutaminase (Gls), nuclear gene encoding mitochondrial protein, transcript variant 2, mRNA [NM_001113383]	3.97037	0.00978297
Golm1	golgi membrane protein 1 (Golm1), transcript variant 1, mRNA [NM_027307]	3.02741	<0.001
Gp5	glycoprotein 5 (platelet) (Gp5), mRNA [NM_008148]	5.80657	0.00238824
Gp6	glycoprotein 6 (platelet) (Gp6), mRNA [NM_001163014]	3.4652	0.00113754
Gpx2	glutathione peroxidase 2 (Gpx2), mRNA [NM_030677]	3.33998	0.00964197
Gramd1b	GRAM domain containing 1B (Gramd1b), mRNA [NM_172768]	3.4931	0.0054854
Gsg2	germ cell-specific gene 2 (Gsg2), mRNA [NM_010353]	4.79848	<0.001
Hcst	hematopoietic cell signal transducer (Hcst), mRNA [NM_011827]	3.90109	<0.001
Hells	helicase, lymphoid specific (Hells), mRNA [NM_008234]	3.88823	0.00336317
Hist1h2ak	histone cluster 1, H2ak (Hist1h2ak), mRNA [NM_178183]	7.09545	<0.001
Hist1h2bb	histone cluster 1, H2bb (Hist1h2bb), mRNA [NM_175664]	3.44226	0.00425451
Hist1h2bq	histone cluster 1, H2bq (Hist1h2bq), mRNA [NM_001097979]	3.97418	0.00445213
Hist1h3f	histone cluster 1, H3f (Hist1h3f), mRNA [NM_013548]	4.39223	0.00126279
Hist1h3i	histone cluster 1, H3i (Hist1h3i), mRNA [NM_178207]	6.1497	0.00515481
Ifitm6	interferon induced transmembrane protein 6 (Ifitm6), mRNA [NM_001033632]	9.11265	0.0067316
Il1f9	interleukin 1 family, member 9 (Il1f9), mRNA [NM_153511]	7.85001	<0.001
Isg20	interferon-stimulated protein (Isg20), transcript variant 1, mRNA [NM_020583]	5.64141	0.00805481
Itga4	integrin alpha 4 (Itga4), mRNA [NM_010576]	4.56816	0.00965845
Kcnk6	potassium inwardly-rectifying channel, subfamily K, member 6 (Kcnk6), mRNA [NM_001033525]	3.14536	0.00412815
Kif11	kinesin family member 11 (Kif11), mRNA [NM_010615]	9.72451	0.00117931
Kif18a	kinesin family member 18A (Kif18a), mRNA [NM_139303]	4.86716	0.00285174
Kif20a	kinesin family member 20A (Kif20a), transcript variant 3, mRNA [NM_009004]	4.73272	0.00277202
Kif20b	kinesin family member 20B (Kif20b), mRNA [NM_183046]	5.09191	0.00205067
Klhl29	kelch-like 29 (Klhl29), mRNA [NM_001164493]	4.05195	0.00229888
Klrb1f	killer cell lectin-like receptor subfamily B member 1F (Klrb1f), transcript variant 1, mRNA [NM_153094]	7.06434	0.00723126
Knstrn	kinetochore-localized astrin/SPAG5 binding (Knstrn), mRNA [NM_026412]	7.10912	0.00254034
Kntc1	kinetochore associated 1 (Kntc1), mRNA [NM_001042421]	7.54142	0.00161544
Lama2	laminin, alpha 2 (Lama2), mRNA [NM_008481]	3.58276	<0.001
Lama2	laminin, alpha 2 (Lama2), mRNA [NM_008481]	3.19958	0.000660208
Lax1	lymphocyte transmembrane adaptor 1 (Lax1), transcript variant 2, mRNA [NM_172842]	6.69241	<0.001
Lig1	ligase I, DNA, ATP-dependent (Lig1), transcript variant 2, mRNA [NM_010715]	3.209	<0.001
Lpcat1	ens|lysophosphatidylcholine acyltransferase 1 [Source:MGI Symbol;Acc:MGI:2384812] [ENSMUST00000022099]	4.64606	0.000786897
Lrr1	leucine rich repeat protein 1 (Lrr1), mRNA [NM_001081406]	8.58834	0.00103187
Lrrc36	leucine rich repeat containing 36 (Lrrc36), transcript variant 1, mRNA [NM_001170788]	3.05684	0.00245029
Ltb4r1	leukotriene B4 receptor 1 (Ltb4r1), mRNA [NM_008519]	5.3484	0.00984364
Lyl1	lymphoblastomic leukemia 1 (Lyl1), mRNA [NM_008535]	5.79606	0.000634575
Mageb16	melanoma antigen family B, 16 (Mageb16), transcript variant 1, mRNA [NM_028025]	8.46396	0.00227261
Map3k9	mitogen-activated protein kinase kinase kinase 9 (Map3k9), transcript variant 1, mRNA [NM_001174107]	4.5784	<0.001
Mapkapk3	mitogen-activated protein kinase-activated protein kinase 3 (Mapkapk3), mRNA [NM_178907]	4.71517	0.00560783
Mbnl3	muscleblind-like 3 (Drosophila) (Mbnl3), mRNA [NM_134163]	5.71947	0.00705074
Mbp	myelin basic protein (Mbp), transcript variant 8, mRNA [NM_001025245]	4.62173	<0.001
Mcm5	minichromosome maintenance deficient 5, cell division cycle 46 (S. cerevisiae) (Mcm5), mRNA [NM_008566]	4.49381	<0.001
Mcm6	minichromosome maintenance deficient 6 (MIS5 homolog, S. pombe) (S. cerevisiae) (Mcm6), mRNA [NM_008567]	6.57181	0.00288271
Mdm1	transformed mouse 3T3 cell double minute 1 (Mdm1), transcript variant 3, mRNA [NM_001162904]	5.17433	0.00206915
Mef2c	myocyte enhancer factor 2C (Mef2c), transcript variant 2, mRNA [NM_025282]	3.11907	0.00122838
Mlf1ip	myeloid leukemia factor 1 interacting protein (Mlf1ip), mRNA [NM_027973]	6.49763	0.00986157
Mtap7d3	MAP7 domain containing 3 (Mtap7d3), mRNA [NM_177293]	3.11132	0.0098455
Naip1	NLR family, apoptosis inhibitory protein 1 (Naip1), mRNA [NM_008670]	3.97932	0.00898357
Napsa	napsin A aspartic peptidase (Napsa), mRNA [NM_008437]	7.1375	<0.001
Ncapg2	non-SMC condensin II complex, subunit G2 (Ncapg2), mRNA [NM_133762]	5.35505	0.000856126
Ncs1	neuronal calcium sensor 1 (Ncs1), mRNA [NM_019681]	3.0222	0.000665426
Ndc80	NDC80 homolog, kinetochore complex component (S. cerevisiae) (Ndc80), mRNA [NM_023294]	6.3964	0.00635033
Neu3	neuraminidase 3 (Neu3), mRNA [NM_016720]	3.64338	<0.001
Nfe2	nuclear factor, erythroid derived 2 (Nfe2), mRNA [NM_008685]	3.57886	0.00683607
Nhlrc4	NHL repeat containing 4 (Nhlrc4), mRNA [NM_001039038]	5.74101	0.00219337
Nhsl2	NHS-like 2 (Nhsl2), mRNA [NM_001163610]	4.67688	0.00302483
Ninl	ninein-like (Ninl), mRNA [NM_207204]	3.04613	0.00736191
Nlrp1b	NLR family, pyrin domain containing 1B (Nlrp1b), transcript variant 1, mRNA [NM_001040696]	3.9667	0.00806517
Npl	N-acetylneuraminate pyruvate lyase (Npl), mRNA [NM_028749]	3.39035	<0.001
Nuf2	NUF2, NDC80 kinetochore complex component, homolog (S. cerevisiae) (Nuf2), mRNA [NM_023284]	8.60347	0.000885699
Oip5	Opa interacting protein 5 (Oip5), mRNA [NM_001042653]	8.14798	0.000830452
Osbpl3	oxysterol binding protein-like 3 (Osbpl3), transcript variant 2, mRNA [NM_001163645]	3.28646	0.000926592
Pik3cg	phosphoinositide-3-kinase, catalytic, gamma polypeptide (Pik3cg), transcript variant 1, mRNA [NM_020272]	4.35654	0.000521659
Pip	prolactin induced protein (Pip), mRNA [NM_008843]	3.58185	0.00335327
Pira6	paired-Ig-like receptor A6 (Pira6), transcript variant 2, mRNA [NM_011093]	3.82775	0.00937624
Pkmyt1	protein kinase, membrane associated tyrosine/threonine 1 (Pkmyt1), mRNA [NM_023058]	9.04647	<0.001
Plcg2	phospholipase C, gamma 2 (Plcg2), mRNA [NM_172285]	3.03572	0.00078786
Plp2	proteolipid protein 2 (Plp2), mRNA [NM_019755]	5.95172	0.00619995
Polq	polymerase (DNA directed), theta (Polq), transcript variant 1, mRNA [NM_029977]	6.49768	<0.001
Pou2af1	POU domain, class 2, associating factor 1 (Pou2af1), mRNA [NM_011136]	7.63729	0.00320669
Ppbp	pro-platelet basic protein (Ppbp), mRNA [NM_023785]	7.1926	0.00168182
Ppm1e	protein phosphatase 1E (PP2C domain containing) (Ppm1e), mRNA [NM_177167]	3.31268	0.00579378
Ppp1r3d	protein phosphatase 1, regulatory subunit 3D (Ppp1r3d), mRNA [NM_001085501]	4.78193	0.00156099
Pqlc3	PQ loop repeat containing (Pqlc3), transcript variant 2, mRNA [NM_001161111]	4.14141	<0.001
Prkar2b	protein kinase, cAMP dependent regulatory, type II beta (Prkar2b), mRNA [NM_011158]	9.68221	0.00168193
Psmc3ip	proteasome (prosome, macropain) 26S subunit, ATPase 3, interacting protein (Psmc3ip), mRNA [NM_008949]	3.20407	0.00130296
Psrc1	proline/serine-rich coiled-coil 1 (Psrc1), transcript variant 1, mRNA [NM_001190161]	6.72319	0.0012825
Ptpn18	protein tyrosine phosphatase, non-receptor type 18 (Ptpn18), mRNA [NM_011206]	3.13196	<0.001
Ptprv	protein tyrosine phosphatase, receptor type, V (Ptprv), mRNA [NM_007955]	4.09434	<0.001
Rab27b	RAB27b, member RAS oncogene family (Rab27b), transcript variant 1, mRNA [NM_030554]	3.40017	0.0023876
Rab44	RAB44, member RAS oncogene family (Rab44), mRNA [NM_001002786]	6.35268	0.00210169
Rad51	ens|RAD51 homolog (S. cerevisiae) [Source:MGI Symbol;Acc:MGI:97890] [ENSMUST00000110828]	3.75323	0.00623958
Rad54l	RAD54 like (S. cerevisiae) (Rad54l), transcript variant 1, mRNA [NM_009015]	8.97557	<0.001
Rasl11a	RAS-like, family 11, member A (Rasl11a), mRNA [NM_026864]	6.61481	<0.001
Rbm38	RNA binding motif protein 38 (Rbm38), mRNA [NM_019547]	4.92705	0.00545963
Recql4	RecQ protein-like 4 (Recql4), mRNA [NM_058214]	3.72901	0.000970999
Rgs17	regulator of G-protein signaling 17 (Rgs17), transcript variant 1, mRNA [NM_001161822]	3.39045	0.00436521
Rgs19	regulator of G-protein signaling 19 (Rgs19), mRNA [NM_026446]	3.74251	0.00053127
Rnase6	ribonuclease, RNase A family, 6 (Rnase6), mRNA [NM_030098]	3.51936	0.0058384
Rnasel	ribonuclease L (2', 5'-oligoisoadenylate synthetase-dependent) (Rnasel), mRNA [NM_011882]	3.76952	0.00815574
Rps6ka2	ribosomal protein S6 kinase, polypeptide 2 (Rps6ka2), mRNA [NM_011299]	6.59503	0.00472913
Shisa2	shisa homolog 2 (Xenopus laevis) (Shisa2), mRNA [NM_145463]	7.37151	0.00393408
Sidt1	SID1 transmembrane family, member 1 (Sidt1), transcript variant 2, mRNA [NM_198034]	5.30479	0.00102319
Sirpb1a	signal-regulatory protein beta 1A (Sirpb1a), transcript variant 3, mRNA [NM_001002898]	8.81372	0.00145971
Sirpb1b	signal-regulatory protein beta 1B (Sirpb1b), mRNA [NM_001173460]	7.00702	0.00227318
Slc2a4	solute carrier family 2 (facilitated glucose transporter), member 4 (Slc2a4), mRNA [NM_009204]	6.55599	0.000567198
Slc2a4	solute carrier family 2 (facilitated glucose transporter), member 4 (Slc2a4), mRNA [NM_009204]	6.05045	0.00215102
Slc35d3	solute carrier family 35, member D3 (Slc35d3), mRNA [NM_029529]	5.98183	0.0097011
Smc2	structural maintenance of chromosomes 2 (Smc2), mRNA [NM_008017]	4.35904	0.00721016
Smim5	small integral membrane protein 5 (Smim5), mRNA [NM_183259]	9.3495	0.00515611
Snn	stannin (Snn), mRNA [NM_009223]	3.42603	0.00489578
Sorl1	sortilin-related receptor, LDLR class A repeats-containing (Sorl1), mRNA [NM_011436]	5.65733	0.00238674
Specc1	sperm antigen with calponin homology and coiled-coil domains 1 (Specc1), mRNA [NM_001029936]	5.80003	0.00970634
Spire1	spire homolog 1 (Drosophila) (Spire1), transcript variant 1, mRNA [NM_194355]	5.56214	0.000112583
Spn	sialophorin (Spn), transcript variant 2, mRNA [NM_001037810]	6.70024	0.00337963
Stmn1	stathmin 1 (Stmn1), mRNA [NM_019641]	3.65388	0.00436253
Susd3	ens|sushi domain containing 3 [Source:MGI Symbol;Acc:MGI:1913579] [ENSMUST00000058196]	6.64404	0.00878098
Taf9b	TAF9B RNA polymerase II, TATA box binding protein (TBP)-associated factor (Taf9b), transcript variant 2, mRNA [NM_001001176]	4.00569	0.00351594
Tbc1d10c	TBC1 domain family, member 10c (Tbc1d10c), mRNA [NM_178650]	5.1628	0.00339988
Tesc	tescalcin (Tesc), mRNA [NM_021344]	3.02573	0.000422233
Tespa1	thymocyte expressed, positive selection associated 1 (Tespa1), mRNA [NM_183264]	3.0448	0.00740672
Tfrc	transferrin receptor (Tfrc), mRNA [NM_011638]	4.34917	0.00961858
Tgfbr1	ens|transforming growth factor, beta receptor I [Source:MGI Symbol;Acc:MGI:98728] [ENSMUST00000126171]	4.34435	0.00768456
Ticrr	gb|Mus musculus 9.5 days embryo parthenogenote cDNA, RIKEN full-length enriched library, clone:B130047F11 product:hypothetical protein, full insert sequence. [AK045208]	7.44489	0.00523225
Tifab	TRAF-interacting protein with forkhead-associated domain, family member B (Tifab), transcript variant 2, mRNA [NM_145976]	4.21692	0.00449605
Tigd3	tigger transposable element derived 3 (Tigd3), mRNA [NM_198634]	5.63558	0.00010437
Tnfrsf13b	ens|tumor necrosis factor receptor superfamily, member 13b [Source:MGI Symbol;Acc:MGI:1889411] [ENSMUST00000010286]	5.86069	9.4164e-06
Tnk1	tyrosine kinase, non-receptor, 1 (Tnk1), mRNA [NM_031880]	3.25871	0.00852488
Traf3ip3	TRAF3 interacting protein 3 (Traf3ip3), mRNA [NM_153137]	3.60042	0.00256903
Trem2	triggering receptor expressed on myeloid cells 2 (Trem2), transcript variant 2, mRNA [NM_001272078]	9.62267	0.00456344
Trps1	trichorhinophalangeal syndrome I (human) (Trps1), mRNA [NM_032000]	3.31572	0.00998322
Tspan32	tetraspanin 32 (Tspan32), transcript variant 2, mRNA [NM_020286]	4.72409	0.00110391
Tspyl3	TSPY-like 3 (Tspyl3), mRNA [NM_198617]	3.31594	0.00815019
Uap1l1	UDP-N-acteylglucosamine pyrophosphorylase 1-like 1 (Uap1l1), mRNA [NM_001033293]	3.18084	0.00992376
Ubash3a	ubiquitin associated and SH3 domain containing, A (Ubash3a), mRNA [NM_177823]	4.83883	0.00532953
Ubash3b	ens|ubiquitin associated and SH3 domain containing, B [Source:MGI Symbol;Acc:MGI:1920078] [ENSMUST00000044155]	3.10008	0.00370786
Ugt8a	UDP galactosyltransferase 8A (Ugt8a), mRNA [NM_011674]	5.84926	0.00667736
Unc13b	unc-13 homolog B (C. elegans) (Unc13b), transcript variant 2, mRNA [NM_001081413]	3.01516	0.00523493
Ypel4	yippee-like 4 (Drosophila) (Ypel4), mRNA [NM_001005342]	9.84865	<0.001
Zbtb32	zinc finger and BTB domain containing 32 (Zbtb32), mRNA [NM_021397]	3.80385	0.00458118
Zfp239	zinc finger protein 239 (Zfp239), transcript variant 1, mRNA [NM_001001792]	3.40229	0.00684157
Zwilch	zwilch kinetochore protein (Zwilch), mRNA [NM_026507]	5.97323	0.00758285
