# Supplementary material for: Protective Vaccination against Blood-Stage Malaria of Plasmodium chabaudi: Differential Gene Expression in the Liver of Balb/c Mice toward the End of Crisis Phase
Source: Front Microbiol. 2016 Jul 14;7:1087. doi: 10.3389/fmicb.2016.01087 (PMC4943960; doi:10.3389/fmicb.2016.01087)
Supplement: Supplementary file 2 [file Table2.XLSX]

## Sheet: Tabelle1
Table S2 Genes, whose expression is down-regulated more than 3-fold and less than 10-fold (p<0.01) in the liver of vaccinated mice infected with P.chabaudi on day 11 p.i. (Vd11) in comparison to constitutive expression on day 0 p.i. (Vd0)
Gene	Gene Description	Vd11 vs. Vd0	p-value
Acaa1b	acetyl-Coenzyme A acyltransferase 1B (Acaa1b), mRNA [NM_146230]	0.21651	0.00314459
Acacb	acetyl-Coenzyme A carboxylase beta (Acacb), mRNA [NM_133904]	0.263999	0.00421542
Acsl1	acyl-CoA synthetase long-chain family member 1 (Acsl1), mRNA [NM_007981]	0.325022	0.00902243
Acvr2b	activin receptor IIB (Acvr2b), mRNA [NM_007397]	0.331401	0.00460317
Adam25	a disintegrin and metallopeptidase domain 25 (testase 2) (Adam25), mRNA [NM_011781]	0.163164	0.00199325
Agphd1	aminoglycoside phosphotransferase domain containing 1 (Agphd1), mRNA [NM_177351]	0.167303	<0.001
Akap7	A kinase (PRKA) anchor protein 7 (Akap7), mRNA [NM_018747]	0.297223	0.000638195
Aldh7a1	aldehyde dehydrogenase family 7, member A1 (Aldh7a1), nuclear gene encoding mitochondrial protein, transcript variant 1, mRNA [NM_138600]	0.168359	0.00653957
Als2	amyotrophic lateral sclerosis 2 (juvenile) (Als2), transcript variant 1, mRNA [NM_028717]	0.249556	0.00443313
Amdhd1	amidohydrolase domain containing 1 (Amdhd1), mRNA [NM_027908]	0.169955	0.00581381
Amhr2	anti-Mullerian hormone type 2 receptor (Amhr2), mRNA [NM_144547]	0.230297	0.00461155
Ap3m1	adaptor-related protein complex 3, mu 1 subunit (Ap3m1), mRNA [NM_018829]	0.303857	0.00718475
Apol7a	apolipoprotein L 7a (Apol7a), transcript variant 1, mRNA [NM_029419]	0.227707	0.00858817
Aqp11	aquaporin 11 (Aqp11), mRNA [NM_175105]	0.288243	0.00955575
Aqp4	aquaporin 4 (Aqp4), mRNA [NM_009700]	0.263782	0.00272289
Atat1	alpha tubulin acetyltransferase 1 (Atat1), transcript variant 3, mRNA [NM_028476]	0.268222	0.00473589
Bbs10	Bardet-Biedl syndrome 10 (human) (Bbs10), mRNA [NM_027914]	0.303883	<0.001
Bco2	beta-carotene oxygenase 2 (Bco2), mRNA [NM_133217]	0.265529	0.00470551
C8b	complement component 8, beta polypeptide (C8b), mRNA [NM_133882]	0.291153	<0.001
Car8	carbonic anhydrase 8 (Car8), mRNA [NM_007592]	0.144285	0.00255001
Ccdc162	coiled-coil domain containing 162 (Ccdc162), mRNA [NM_001177571]	0.205192	0.00389983
Ccdc164	coiled-coil domain containing 164 (Ccdc164), mRNA [NM_001033460]	0.168769	0.00204696
Cdc14b	CDC14 cell division cycle 14B (Cdc14b), transcript variant 1, mRNA [NM_172587]	0.328358	0.000584918
Cep170b	centrosomal protein 170B (Cep170b), mRNA [NM_001024602]	0.292857	0.00839475
Ces1f	carboxylesterase 1F (Ces1f), mRNA [NM_144930]	0.170369	0.00200139
Chadl	chondroadherin-like (Chadl), mRNA [NM_001164320]	0.209796	0.00671157
Cldn8	claudin 8 (Cldn8), mRNA [NM_018778]	0.229227	0.00931115
Cmbl	carboxymethylenebutenolidase-like (Pseudomonas) (Cmbl), mRNA [NM_181588]	0.299764	0.00186627
Cml2	camello-like 2 (Cml2), mRNA [NM_053096]	0.228149	0.00788516
Col25a1	collagen, type XXV, alpha 1 (Col25a1), transcript variant 2, mRNA [NM_198711]	0.254228	0.000621532
Comt	catechol-O-methyltransferase (Comt), transcript variant 1, mRNA [NM_001111062]	0.332424	0.0012074
Cpt1a	carnitine palmitoyltransferase 1a, liver (Cpt1a), nuclear gene encoding mitochondrial protein, mRNA [NM_013495]	0.294919	0.00644081
Cpt2	carnitine palmitoyltransferase 2 (Cpt2), nuclear gene encoding mitochondrial protein, mRNA [NM_009949]	0.327379	0.00064676
Ctcfl	CCCTC-binding factor (zinc finger protein)-like (Ctcfl), mRNA [NM_001081387]	0.179711	<0.001
Cyb5r3	cytochrome b5 reductase 3 (Cyb5r3), mRNA [NM_029787]	0.30393	0.00983395
Cyp2a4	cytochrome P450, family 2, subfamily a, polypeptide 4 (Cyp2a4), mRNA [NM_009997]	0.110863	<0.001
Cyp2c67	cytochrome P450, family 2, subfamily c, polypeptide 67 (Cyp2c67), mRNA [NM_001024719]	0.121024	0.00685369
Cyp2e1	cytochrome P450, family 2, subfamily e, polypeptide 1 (Cyp2e1), mRNA [NM_021282]	0.311089	0.00143307
Cyp3a41b	cytochrome P450, family 3, subfamily a, polypeptide 41B (Cyp3a41b), mRNA [NM_001105159]	0.113197	0.000670798
Cyp7b1	cytochrome P450, family 7, subfamily b, polypeptide 1 (Cyp7b1), mRNA [NM_007825]	0.194184	0.000976889
Cys1	cystin 1 (Cys1), transcript variant 1, mRNA [NM_138686]	0.260759	0.00749595
Dct	dopachrome tautomerase (Dct), mRNA [NM_010024]	0.10786	<0.001
Decr2	2-4-dienoyl-Coenzyme A reductase 2, peroxisomal (Decr2), mRNA [NM_011933]	0.302757	0.00655189
Dgat2	diacylglycerol O-acyltransferase 2 (Dgat2), mRNA [NM_026384]	0.316257	0.000836351
Dlgap1	discs, large (Drosophila) homolog-associated protein 1 (Dlgap1), transcript variant 2, mRNA [NM_027712]	0.252407	0.00766851
Dnaic1	dynein, axonemal, intermediate chain 1 (Dnaic1), mRNA [NM_175138]	0.163595	0.00744264
Dnaja1	DnaJ (Hsp40) homolog, subfamily A, member 1 (Dnaja1), transcript variant 1, mRNA [NM_001164671]	0.214483	0.00184674
Dnajc28	DnaJ (Hsp40) homolog, subfamily C, member 28 (Dnajc28), transcript variant 2, mRNA [NM_138664]	0.199725	0.00359399
Egfem1	EGF-like and EMI domain containing 1 (Egfem1), transcript variant 1, mRNA [NM_029412]	0.267345	0.00856164
Elmo3	engulfment and cell motility 3 (Elmo3), mRNA [NM_172760]	0.325837	0.00287919
Enho	energy homeostasis associated (Enho), mRNA [NM_027147]	0.201147	0.00642113
Ephb3	Eph receptor B3 (Ephb3), mRNA [NM_010143]	0.261151	0.0056092
Erbb3	v-erb-b2 erythroblastic leukemia viral oncogene homolog 3 (avian) (Erbb3), mRNA [NM_010153]	0.320465	<0.001
Ermn	ermin, ERM-like protein (Ermn), mRNA [NM_029972]	0.30453	0.00594326
Esd	esterase D/formylglutathione hydrolase (Esd), mRNA [NM_016903]	0.165519	<0.001
Exosc9	exosome component 9 (Exosc9), mRNA [NM_019393]	0.319887	0.00725985
Eya1	eyes absent 1 homolog (Drosophila) (Eya1), transcript variant 1, mRNA [NM_010164]	0.267137	0.00763378
Fads1	fatty acid desaturase 1 (Fads1), mRNA [NM_146094]	0.171654	0.0084079
Fam189a1	family with sequence similarity 189, member A1 (Fam189a1), mRNA [NM_183087]	0.309448	0.00402741
Fam219a	family with sequence similarity 219, member A (Fam219a), transcript variant 1, mRNA [NM_001159583]	0.294083	0.00675744
Fbxo21	F-box protein 21 (Fbxo21), mRNA [NM_145564]	0.253873	0.0038189
Fhod3	formin homology 2 domain containing 3 (Fhod3), mRNA [NM_175276]	0.129568	0.00334397
Fibin	fin bud initiation factor homolog (zebrafish) (Fibin), mRNA [NM_026271]	0.242654	0.00750373
Fras1	Fraser syndrome 1 homolog (human) (Fras1), mRNA [NM_175473]	0.133535	0.00123374
Fzd8	frizzled homolog 8 (Drosophila) (Fzd8), mRNA [NM_008058]	0.181482	<0.001
Gab3	growth factor receptor bound protein 2-associated protein 3 (Gab3), mRNA [NM_181584]	0.310272	0.00173816
Gas1	growth arrest specific 1 (Gas1), mRNA [NM_008086]	0.200019	0.00606439
Gch1	GTP cyclohydrolase 1 (Gch1), mRNA [NM_008102]	0.233422	0.00384142
Gnat1	guanine nucleotide binding protein, alpha transducing 1 (Gnat1), mRNA [NM_008140]	0.177697	0.00137151
Golt1a	golgi transport 1 homolog A (S. cerevisiae) (Golt1a), mRNA [NM_026680]	0.303205	<0.001
Gprasp2	G protein-coupled receptor associated sorting protein 2 (Gprasp2), transcript variant 1, mRNA [NM_001163015]	0.202686	0.000576412
Gprin3	GPRIN family member 3 (Gprin3), mRNA [NM_183183]	0.232944	0.00855181
Gsto2	glutathione S-transferase omega 2 (Gsto2), transcript variant 1, mRNA [NM_026619]	0.269954	0.00311643
Gys2	glycogen synthase 2 (Gys2), mRNA [NM_145572]	0.254037	<0.001
Hemgn	hemogen (Hemgn), mRNA [NM_053149]	0.278334	0.00656064
Hes6	hairy and enhancer of split 6 (Drosophila) (Hes6), mRNA [NM_019479]	0.265671	0.00229559
Hmgcr	3-hydroxy-3-methylglutaryl-Coenzyme A reductase (Hmgcr), mRNA [NM_008255]	0.269948	<0.001
Hs2st1	heparan sulfate 2-O-sulfotransferase 1 (Hs2st1), mRNA [NM_011828]	0.279095	0.00315438
Hsd17b7	hydroxysteroid (17-beta) dehydrogenase 7 (Hsd17b7), mRNA [NM_010476]	0.181551	0.00110297
Hspa4	heat shock protein 4 (Hspa4), mRNA [NM_008300]	0.264972	0.00674578
Hsph1	heat shock 105kDa/110kDa protein 1 (Hsph1), mRNA [NM_013559]	0.17949	0.00119127
Il15ra	interleukin 15 receptor, alpha chain (Il15ra), transcript variant 2, mRNA [NM_133836]	0.300753	0.0082546
Il1rap	interleukin 1 receptor accessory protein (Il1rap), transcript variant 2, mRNA [NM_134103]	0.252735	0.0030685
Irx1	Iroquois related homeobox 1 (Drosophila) (Irx1), mRNA [NM_010573]	0.160584	0.00223271
Isoc2a	isochorismatase domain containing 2a (Isoc2a), nuclear gene encoding mitochondrial protein, mRNA [NM_001101598]	0.273383	<0.001
Kif1c	kinesin family member 1C (Kif1c), mRNA [NM_153103]	0.284669	0.00170571
Klhl10	kelch-like 10 (Klhl10), mRNA [NM_025727]	0.30861	0.00817619
Ldlrad3	low density lipoprotein receptor class A domain containing 3 (Ldlrad3), mRNA [NM_178886]	0.246044	0.0094441
Lgr4	leucine-rich repeat-containing G protein-coupled receptor 4 (Lgr4), mRNA [NM_172671]	0.258943	0.00178036
Lonp2	lon peptidase 2, peroxisomal (Lonp2), transcript variant 1, mRNA [NM_025827]	0.322323	0.00239949
Lrp3	low density lipoprotein receptor-related protein 3 (Lrp3), mRNA [NM_001024707]	0.293615	0.00203599
Madd	MAP-kinase activating death domain (Madd), transcript variant 11, mRNA [NM_001177720]	0.289384	0.00591498
Marc1	mitochondrial amidoxime reducing component 1 (Marc1), nuclear gene encoding mitochondrial protein, mRNA [NM_001081361]	0.244985	0.000833195
Mblac2	metallo-beta-lactamase domain containing 2 (Mblac2), mRNA [NM_028372]	0.275992	0.00427189
Mcam	melanoma cell adhesion molecule (Mcam), mRNA [NM_023061]	0.285192	0.0084587
Mcm10	minichromosome maintenance deficient 10 (S. cerevisiae) (Mcm10), mRNA [NM_027290]	0.133409	<0.001
Met	met proto-oncogene (Met), mRNA [NM_008591]	0.326854	0.00222247
Mgam	maltase-glucoamylase (Mgam), mRNA [NM_001171003]	0.2972	0.00639672
Mipep	mitochondrial intermediate peptidase (Mipep), transcript variant 2, non-coding RNA [NR_040642]	0.203243	0.00223468
Mkx	mohawk homeobox (Mkx), mRNA [NM_177595]	0.290595	0.00938847
Mmaa	methylmalonic aciduria (cobalamin deficiency) type A (Mmaa), nuclear gene encoding mitochondrial protein, mRNA [NM_133823]	0.147343	<0.001
Mmab	methylmalonic aciduria (cobalamin deficiency) type B homolog (human) (Mmab), nuclear gene encoding mitochondrial protein, mRNA [NM_029956]	0.236849	0.00657161
Mme	membrane metallo endopeptidase (Mme), mRNA [NM_008604]	0.143374	0.00207084
Msmp	microseminoprotein, prostate associated (Msmp), mRNA [NM_001099314]	0.137125	<0.001
Mtif3	mitochondrial translational initiation factor 3 (Mtif3), transcript variant 1, mRNA [NM_001256100]	0.241218	0.00629365
Myh14	myosin, heavy polypeptide 14 (Myh14), transcript variant 1, mRNA [NM_001271538]	0.327863	0.00365844
Neb	nebulin (Neb), mRNA [NM_010889]	0.228959	0.00519325
Nkd2	naked cuticle 2 homolog (Drosophila) (Nkd2), mRNA [NM_028186]	0.294561	0.00953698
Npr2	natriuretic peptide receptor 2 (Npr2), mRNA [NM_173788]	0.331388	0.000661983
Nr1d2	nuclear receptor subfamily 1, group D, member 2 (Nr1d2), mRNA [NM_011584]	0.297123	<0.001
Nsdhl	NAD(P) dependent steroid dehydrogenase-like (Nsdhl), mRNA [NM_010941]	0.144268	<0.001
Ocln	occludin (Ocln), mRNA [NM_008756]	0.276595	0.00464093
Ogfod1	2-oxoglutarate and iron-dependent oxygenase domain containing 1 (Ogfod1), transcript variant 1, mRNA [NM_177767]	0.313052	0.00618234
Olfr285	olfactory receptor 285 (Olfr285), mRNA [NM_001011778]	0.314392	0.00340727
Olfr338	olfactory receptor 338 (Olfr338), mRNA [NM_146947]	0.283473	0.00864919
Olfr868	olfactory receptor 868 (Olfr868), mRNA [NM_146559]	0.320833	0.00614546
Osbp2	oxysterol binding protein 2 (Osbp2), mRNA [NM_152818]	0.206419	0.00634252
Osgin1	oxidative stress induced growth inhibitor 1 (Osgin1), nuclear gene encoding mitochondrial protein, mRNA [NM_027950]	0.23039	0.00102439
Ovol3	ref|PREDICTED: Mus musculus OVO homolog-like 3 (Drosophila) (Ovol3), mRNA [XM_001479167]	0.255613	0.00824108
Oxt	oxytocin (Oxt), mRNA [NM_011025]	0.300094	0.00606629
Pak4	p21 protein (Cdc42/Rac)-activated kinase 4 (Pak4), mRNA [NM_027470]	0.303373	0.00596146
Paqr7	progestin and adipoQ receptor family member VII (Paqr7), mRNA [NM_027995]	0.330713	0.00687418
Pard3	par-3 (partitioning defective 3) homolog (C. elegans) (Pard3), transcript variant 1, mRNA [NM_001013581]	0.261948	0.00147769
Pclo	piccolo (presynaptic cytomatrix protein) (Pclo), transcript variant 2, mRNA [NM_001110796]	0.222044	0.00544879
Pcsk4	proprotein convertase subtilisin/kexin type 4 (Pcsk4), mRNA [NM_008793]	0.313411	<0.001
Pde9a	phosphodiesterase 9A (Pde9a), transcript variant 1, mRNA [NM_008804]	0.2506	0.00818526
Peli3	pellino 3 (Peli3), mRNA [NM_172835]	0.277876	<0.001
Per3	period circadian clock 3 (Per3), mRNA [NM_011067]	0.212997	0.00569303
Phkg1	phosphorylase kinase gamma 1 (Phkg1), mRNA [NM_011079]	0.138671	0.00386982
Pigr	polymeric immunoglobulin receptor (Pigr), mRNA [NM_011082]	0.316867	0.000661882
Pklr	pyruvate kinase liver and red blood cell (Pklr), nuclear gene encoding mitochondrial protein, transcript variant 1, mRNA [NM_013631]	0.180486	0.00744575
Pld6	phospholipase D family, member 6 (Pld6), nuclear gene encoding mitochondrial protein, mRNA [NM_183139]	0.320392	0.00561934
Plekhg3	pleckstrin homology domain containing, family G (with RhoGef domain) member 3 (Plekhg3), mRNA [NM_153804]	0.253359	0.00977325
Plk5	polo-like kinase 5 (Plk5), mRNA [NM_183152]	0.261225	0.00655939
Pmvk	phosphomevalonate kinase (Pmvk), transcript variant 1, mRNA [NM_026784]	0.255675	0.00901688
Pnma2	paraneoplastic antigen MA2 (Pnma2), mRNA [NM_175498]	0.306985	0.000547721
Ppara	peroxisome proliferator activated receptor alpha (Ppara), transcript variant 1, mRNA [NM_011144]	0.233341	0.000875142
Ppm1k	protein phosphatase 1K (PP2C domain containing) (Ppm1k), nuclear gene encoding mitochondrial protein, mRNA [NM_175523]	0.328744	0.00676714
Ppp1r26	protein phosphatase 1, regulatory subunit 26 (Ppp1r26), mRNA [NM_001005420]	0.283578	0.00795185
Ppp1r3b	protein phosphatase 1, regulatory (inhibitor) subunit 3B (Ppp1r3b), mRNA [NM_177741]	0.28049	0.00428123
Prickle4	ens|Protein Prickle4 [Source:UniProtKB/TrEMBL;Acc:D3Z6Q6] [ENSMUST00000151540]	0.15553	0.00195151
Prkcz	protein kinase C, zeta (Prkcz), transcript variant 1, mRNA [NM_008860]	0.236499	0.0032916
Ptgds	prostaglandin D2 synthase (brain) (Ptgds), mRNA [NM_008963]	0.160435	0.00784852
Rad51c	ens|RAD51 homolog c (S. cerevisiae) [Source:MGI Symbol;Acc:MGI:2150020] [ENSMUST00000067692]	0.287615	0.00721166
Raet1a	retinoic acid early transcript 1, alpha (Raet1a), mRNA [NM_009016]	0.165043	0.00606839
Rasgef1c	RasGEF domain family, member 1C (Rasgef1c), mRNA [NM_029004]	0.215108	0.00361302
Rdh1	retinol dehydrogenase 1 (all trans) (Rdh1), mRNA [NM_080436]	0.283572	0.00466091
Rdh11	retinol dehydrogenase 11 (Rdh11), mRNA [NM_021557]	0.268623	0.00213169
Rdh16	retinol dehydrogenase 16 (Rdh16), mRNA [NM_009040]	0.257217	0.000740504
Rnase13	ribonuclease, RNase A family, 13 (non-active) (Rnase13), mRNA [NM_001011687]	0.300066	0.00694842
Rnf39	ring finger protein 39 (Rnf39), mRNA [NM_001099632]	0.201741	0.00703182
Scap	SREBF chaperone (Scap), transcript variant 1, mRNA [NM_001001144]	0.320624	0.0076117
Scgb1c1	secretoglobin, family 1C, member 1 (Scgb1c1), mRNA [NM_001099742]	0.201823	0.00112668
Sel1l3	sel-1 suppressor of lin-12-like 3 (C. elegans) (Sel1l3), mRNA [NM_172710]	0.183755	0.00165959
Sgsh	N-sulfoglucosamine sulfohydrolase (sulfamidase) (Sgsh), mRNA [NM_018822]	0.305383	0.00657916
Slc16a2	solute carrier family 16 (monocarboxylic acid transporters), member 2 (Slc16a2), mRNA [NM_009197]	0.203742	<0.001
Slc17a2	solute carrier family 17 (sodium phosphate), member 2 (Slc17a2), mRNA [NM_144836]	0.304818	0.00183172
Slc1a2	solute carrier family 1 (glial high affinity glutamate transporter), member 2 (Slc1a2), transcript variant 1, mRNA [NM_001077514]	0.217572	0.00265088
Slc25a44	solute carrier family 25, member 44 (Slc25a44), transcript variant 3, mRNA [NM_001145877]	0.310337	<0.001
Slc26a1	solute carrier family 26 (sulfate transporter), member 1 (Slc26a1), mRNA [NM_174870]	0.184208	0.00383491
Slc38a4	solute carrier family 38, member 4 (Slc38a4), mRNA [NM_027052]	0.292506	0.00363767
Sned1	sushi, nidogen and EGF-like domains 1 (Sned1), mRNA [NM_172463]	0.174435	0.00407463
Snora47	small nucleolar RNA, H/ACA box 47 (Snora47), small nucleolar RNA [NR_034043]	0.14068	0.00731467
Spata2l	spermatogenesis associated 2-like (Spata2l), mRNA [NM_030176]	0.244097	0.00242429
Srek1	splicing regulatory glutamine/lysine-rich protein 1 (Srek1), mRNA [NM_172592]	0.255292	0.00649563
Srl	sarcalumenin (Srl), mRNA [NM_175347]	0.294335	0.0044326
Stap1	signal transducing adaptor family member 1 (Stap1), mRNA [NM_019992]	0.253083	0.00139114
Ston2	stonin 2 (Ston2), mRNA [NM_175367]	0.265206	0.00476105
Sult1b1	sulfotransferase family 1B, member 1 (Sult1b1), mRNA [NM_019878]	0.325016	0.00413764
Suv39h2	suppressor of variegation 3-9 homolog 2 (Drosophila) (Suv39h2), transcript variant 1, mRNA [NM_022724]	0.327745	0.00783532
Sva	seminal vesicle antigen (Sva), mRNA [NM_009299]	0.241839	0.00452609
Syt6	synaptotagmin VI (Syt6), mRNA [NM_018800]	0.229707	0.00392406
Tbc1d8	TBC1 domain family, member 8 (Tbc1d8), mRNA [NM_018775]	0.292111	0.00185425
Tef	thyrotroph embryonic factor (Tef), transcript variant 1, mRNA [NM_017376]	0.28387	<0.001
Tmem102	transmembrane protein 102 (Tmem102), mRNA [NM_001033433]	0.322779	0.00112702
Tmem184a	transmembrane protein 184a (Tmem184a), transcript variant 1, mRNA [NM_001161548]	0.195806	<0.001
Tmem220	transmembrane protein 220 (Tmem220), mRNA [NM_177392]	0.321121	0.0064386
Tprkb	Tp53rk binding protein (Tprkb), transcript variant 2, mRNA [NM_176842]	0.311084	0.00496937
Tprkb	Tp53rk binding protein (Tprkb), transcript variant 1, mRNA [NM_001170488]	0.220498	0.00150816
Trpm1	transient receptor potential cation channel, subfamily M, member 1 (Trpm1), transcript variant 2, mRNA [NM_001039104]	0.327308	0.00460097
Ttbk1	tau tubulin kinase 1 (Ttbk1), mRNA [NM_001162864]	0.23053	0.0076028
Ulk2	unc-51 like kinase 2 (Ulk2), mRNA [NM_013881]	0.326848	0.000844236
Ung	uracil DNA glycosylase (Ung), transcript variant 1, mRNA [NM_001040691]	0.251709	0.00966266
Vwa8	von Willebrand factor A domain containing 8 (Vwa8), transcript variant 1, mRNA [NM_027906]	0.324971	0.00752762
Vwce	von Willebrand factor C and EGF domains (Vwce), mRNA [NM_027913]	0.325297	0.00351476
Wdr63	WD repeat domain 63 (Wdr63), mRNA [NM_172864]	0.235999	0.00847897
Wif1	Wnt inhibitory factor 1 (Wif1), mRNA [NM_011915]	0.136365	0.000692497
Wipf3	WAS/WASL interacting protein family, member 3 (Wipf3), transcript variant 1, mRNA [NM_001167860]	0.323931	0.0066141
Wnt4	wingless-related MMTV integration site 4 (Wnt4), mRNA [NM_009523]	0.291161	0.00165328
Wwc1	WW, C2 and coiled-coil domain containing 1 (Wwc1), mRNA [NM_170779]	0.305268	0.00726401
Zcchc9	zinc finger, CCHC domain containing 9 (Zcchc9), mRNA [NM_145453]	0.305805	0.00743684
Zfp780b	zinc finger protein 780B (Zfp780b), mRNA [NM_001081021]	0.331282	0.00314425
Zfp791	zinc finger protein 791 (Zfp791), mRNA [NM_001037745]	0.241901	0.00976998
Zfp940	ens|zinc finger protein 940 [Source:MGI Symbol;Acc:MGI:2446235] [ENSMUST00000108223]	0.295525	0.0037041
Zfp941	zinc finger protein 941 (Zfp941), mRNA [NM_001001180]	0.30159	0.00877914
