# Supplementary material for: Protective Vaccination against Blood-Stage Malaria of Plasmodium chabaudi: Differential Gene Expression in the Liver of Balb/c Mice toward the End of Crisis Phase
Source: Front Microbiol. 2016 Jul 14;7:1087. doi: 10.3389/fmicb.2016.01087 (PMC4943960; doi:10.3389/fmicb.2016.01087)
Supplement: Supplementary file 3 [file Table3.XLSX]

## Sheet: Sheet1
Table S3 Genes, whose expression is up-regulated more than 3-fold and less than 10-fold (p<0.01) in the liver of non-vaccinated mice infected with P.chabaudi on day 11 p.i. (Nd11) in comparison to constitutive expression on day 0 p.i. (Nd0)
Gene	Gene Description	Nd11 vs. Nd0	p-value
Abcb1b	ATP-binding cassette, sub-family B (MDR/TAP), member 1B (Abcb1b), mRNA [NM_011075]	4.85112	0.00389847
Abcc1	ATP-binding cassette, sub-family C (CFTR/MRP), member 1 (Abcc1), mRNA [NM_008576]	3.17563	0.00771799
Abcc5	ATP-binding cassette, sub-family C (CFTR/MRP), member 5 (Abcc5), transcript variant 1, mRNA [NM_013790]	3.62034	0.00583901
Acot10	acyl-CoA thioesterase 10 (Acot10), mRNA [NM_022816]	3.89794	0.00993755
Acpp	acid phosphatase, prostate (Acpp), transcript variant 1, mRNA [NM_207668]	7.03549	0.00547714
Acsbg1	acyl-CoA synthetase bubblegum family member 1 (Acsbg1), mRNA [NM_053178]	7.91094	0.00119545
Adam15	a disintegrin and metallopeptidase domain 15 (metargidin) (Adam15), transcript variant 1, mRNA [NM_001037722]	3.74601	0.00938645
Adamtsl5	ADAMTS-like 5 (Adamtsl5), transcript variant 2, mRNA [NM_025629]	4.39374	0.0029738
Adh7	alcohol dehydrogenase 7 (class IV), mu or sigma polypeptide (Adh7), mRNA [NM_009626]	3.56612	0.00225734
Adora2b	adenosine A2b receptor (Adora2b), mRNA [NM_007413]	4.11369	0.00578405
Afp	alpha fetoprotein (Afp), mRNA [NM_007423]	4.30809	0.00643078
Agbl3	ATP/GTP binding protein-like 3 (Agbl3), mRNA [NM_178630]	4.43089	0.00069637
Airn	antisense Igf2r RNA (Airn), transcript variant 4, non-coding RNA [NR_027784]	4.47979	0.00220221
Ak8	adenylate kinase 8 (Ak8), mRNA [NM_001033874]	3.90682	0.00713189
Alas2	aminolevulinic acid synthase 2, erythroid (Alas2), nuclear gene encoding mitochondrial protein, transcript variant 1, mRNA [NM_009653]	4.63356	<0.001
Alox5	arachidonate 5-lipoxygenase (Alox5), mRNA [NM_009662]	6.54652	<0.001
Anxa3	annexin A3 (Anxa3), mRNA [NM_013470]	3.55397	0.00834703
Apbb1ip	amyloid beta (A4) precursor protein-binding, family B, member 1 interacting protein (Apbb1ip), mRNA [NM_019456]	4.07264	0.00979237
Appl2	adaptor protein, phosphotyrosine interaction, PH domain and leucine zipper containing 2 (Appl2), mRNA [NM_145220]	3.06921	0.00546159
Arhgap11a	Rho GTPase activating protein 11A (Arhgap11a), mRNA [NM_181416]	5.87411	0.00844855
Arhgap30	Rho GTPase activating protein 30 (Arhgap30), mRNA [NM_001005508]	3.15849	0.00754589
Arl5c	ADP-ribosylation factor-like 5C (Arl5c), mRNA [NM_207231]	3.01078	0.00136229
Arrdc1	arrestin domain containing 1 (Arrdc1), transcript variant 2, mRNA [NM_178408]	3.00813	0.00863052
Atp10d	ATPase, class V, type 10D (Atp10d), mRNA [NM_153389]	3.71511	0.00625683
Auts2	autism susceptibility candidate 2 (Auts2), mRNA [NM_177047]	3.58537	0.00129862
B3gat2	beta-1,3-glucuronyltransferase 2 (glucuronosyltransferase S) (B3gat2), mRNA [NM_172124]	5.36534	0.00584182
B4galt2	UDP-Gal:betaGlcNAc beta 1,4- galactosyltransferase, polypeptide 2 (B4galt2), transcript variant 2, mRNA [NM_017377]	3.14523	<0.001
Baz1a	bromodomain adjacent to zinc finger domain 1A (Baz1a), mRNA [NM_013815]	3.02196	0.00534409
Bcl2a1c	B cell leukemia/lymphoma 2 related protein A1c (Bcl2a1c), mRNA [NM_007535]	5.35071	<0.001
Beta-s	hemoglobin subunit beta-1-like (Beta-s), mRNA [NM_001201391]	4.92357	0.00802896
Bub1	budding uninhibited by benzimidazoles 1 homolog (S. cerevisiae) (Bub1), transcript variant 2, mRNA [NM_009772]	6.58855	0.00593241
Cabyr	calcium-binding tyrosine-(Y)-phosphorylation regulated (fibrousheathin 2) (Cabyr), transcript variant 1, mRNA [NM_027687]	6.23015	0.000727274
Calml4	calmodulin-like 4 (Calml4), transcript variant 1, mRNA [NM_138304]	5.86792	<0.001
Camk4	calcium/calmodulin-dependent protein kinase IV (Camk4), mRNA [NM_009793]	4.33371	<0.001
Capg	capping protein (actin filament), gelsolin-like (Capg), transcript variant 2, mRNA [NM_001042534]	5.22314	0.00432734
Ccdc109b	coiled-coil domain containing 109B (Ccdc109b), mRNA [NM_025779]	6.16753	0.00194666
Ccdc19	coiled-coil domain containing 19 (Ccdc19), mRNA [NM_027972]	8.13418	0.009258
Ccdc82	coiled-coil domain containing 82 (Ccdc82), mRNA [NM_025534]	3.41834	0.00147619
Ccdc92	coiled-coil domain containing 92 (Ccdc92), mRNA [NM_144819]	3.1049	0.0010519
Ccl4	chemokine (C-C motif) ligand 4 (Ccl4), mRNA [NM_013652]	7.48709	<0.001
Ccl5	chemokine (C-C motif) ligand 5 (Ccl5), mRNA [NM_013653]	5.89118	<0.001
Ccnb1	cyclin B1 (Ccnb1), mRNA [NM_172301]	4.97756	0.00926237
Cd44	CD44 antigen (Cd44), transcript variant 1, mRNA [NM_009851]	7.33097	0.00736843
Cd6	CD6 antigen (Cd6), transcript variant 2, mRNA [NM_009852]	3.86365	<0.001
Cd84	CD84 antigen (Cd84), mRNA [NM_013489]	4.49539	0.00727972
Cdc25c	cell division cycle 25C (Cdc25c), mRNA [NM_009860]	6.59762	0.00517847
Cdca3	cell division cycle associated 3 (Cdca3), mRNA [NM_013538]	3.17849	0.00984052
Cdr2	cerebellar degeneration-related 2 (Cdr2), mRNA [NM_007672]	8.83283	0.00720018
Cenpa	centromere protein A (Cenpa), mRNA [NM_007681]	3.00914	0.00113533
Cenpw	centromere protein W (Cenpw), mRNA [NM_001109747]	3.03001	0.00155664
Cep128	centrosomal protein 128 (Cep128), mRNA [NM_181815]	3.48794	0.00292977
Cited1	Cbp/p300-interacting transactivator with Glu/Asp-rich carboxy-terminal domain 1 (Cited1), mRNA [NM_007709]	8.06861	0.0030339
Clca1	chloride channel calcium activated 1 (Clca1), mRNA [NM_009899]	3.99094	0.00134057
Clca2	chloride channel calcium activated 2 (Clca2), mRNA [NM_030601]	4.04996	<0.001
Clec4a1	C-type lectin domain family 4, member a1 (Clec4a1), mRNA [NM_199311]	3.0858	<0.001
Clec4a4	C-type lectin domain family 4, member a4 (Clec4a4), mRNA [NM_001005860]	5.4825	0.000521732
Clmp	CXADR-like membrane protein (Clmp), mRNA [NM_133733]	3.01445	0.00720332
Cln6	ceroid-lipofuscinosis, neuronal 6 (Cln6), mRNA [NM_001033175]	3.39013	0.00898064
Col23a1	collagen, type XXIII, alpha 1 (Col23a1), mRNA [NM_153393]	3.96202	0.00176576
Col6a1	collagen, type VI, alpha 1 (Col6a1), mRNA [NM_009933]	6.54629	0.0096097
Col6a2	collagen, type VI, alpha 2 (Col6a2), mRNA [NM_146007]	5.66092	0.00702027
Coro1a	coronin, actin binding protein 1A (Coro1a), mRNA [NM_009898]	4.48366	0.00347503
Cpne5	copine V (Cpne5), mRNA [NM_153166]	4.48659	0.00564339
Cpt1b	carnitine palmitoyltransferase 1b, muscle (Cpt1b), nuclear gene encoding mitochondrial protein, mRNA [NM_009948]	6.51281	0.00969466
Crispld2	cysteine-rich secretory protein LCCL domain containing 2 (Crispld2), mRNA [NM_030209]	4.1126	0.00176319
Ctps	cytidine 5'-triphosphate synthase (Ctps), mRNA [NM_016748]	3.57715	0.00776632
Dbf4	DBF4 homolog (S. cerevisiae) (Dbf4), transcript variant 1, mRNA [NM_013726]	3.76336	<0.001
Dctd	dCMP deaminase (Dctd), transcript variant 1, mRNA [NM_178788]	4.92982	0.00483256
Ddx26b	DEAD/H (Asp-Glu-Ala-Asp/His) box polypeptide 26B (Ddx26b), mRNA [NM_172779]	7.62497	0.00906789
Defa3	defensin, alpha, 3 (Defa3), mRNA [NM_007850]	3.11268	0.0045665
Dennd2c	DENN/MADD domain containing 2C (Dennd2c), mRNA [NM_177857]	4.52465	0.00253589
Dock2	dedicator of cyto-kinesis 2 (Dock2), mRNA [NM_033374]	4.49604	0.00946777
Dram1	DNA-damage regulated autophagy modulator 1 (Dram1), mRNA [NM_027878]	3.72773	0.000550224
Drp2	dystrophin related protein 2 (Drp2), mRNA [NM_010078]	3.18462	0.000763602
Dst	dystonin (Dst), transcript variant a, mRNA [NM_133833]	4.65093	0.00227156
Dusp2	dual specificity phosphatase 2 (Dusp2), mRNA [NM_010090]	6.68295	0.00984733
Dusp8	dual specificity phosphatase 8 (Dusp8), mRNA [NM_008748]	7.49877	0.000615151
E2f7	E2F transcription factor 7 (E2f7), mRNA [NM_178609]	9.6737	0.00531578
Efnb3	ephrin B3 (Efnb3), mRNA [NM_007911]	5.20114	0.0020641
Enc1	ectodermal-neural cortex 1 (Enc1), mRNA [NM_007930]	5.14074	0.00819881
Endod1	endonuclease domain containing 1 (Endod1), mRNA [NM_028013]	3.27286	0.00915947
Endou	endonuclease, polyU-specific (Endou), transcript variant 2, mRNA [NM_001168693]	4.16823	0.00776853
Erdr1	erythroid differentiation regulator 1 (Erdr1), mRNA [NM_133362]	3.80587	0.00113634
F13a1	coagulation factor XIII, A1 subunit (F13a1), transcript variant 1, mRNA [NM_028784]	6.36239	0.00381869
Fam107a	family with sequence similarity 107, member A (Fam107a), mRNA [NM_183187]	3.4439	0.00760642
Fam212a	family with sequence similarity 212, member A (Fam212a), mRNA [NM_026597]	6.4061	0.00808675
Fanca	Fanconi anemia, complementation group A (Fanca), mRNA [NM_016925]	7.06121	<0.001
Fermt3	fermitin family homolog 3 (Drosophila) (Fermt3), mRNA [NM_153795]	3.54205	0.0029525
Fkbp5	FK506 binding protein 5 (Fkbp5), mRNA [NM_010220]	3.76849	0.00179035
Foxm1	forkhead box M1 (Foxm1), mRNA [NM_008021]	4.94609	0.00579703
Fscn1	fascin homolog 1, actin bundling protein (Strongylocentrotus purpuratus) (Fscn1), mRNA [NM_007984]	4.00787	0.00755089
Gabbr1	gamma-aminobutyric acid (GABA) B receptor, 1 (Gabbr1), mRNA [NM_019439]	4.05729	0.00861098
Gal3st1	galactose-3-O-sulfotransferase 1 (Gal3st1), transcript variant 1, mRNA [NM_016922]	7.18965	0.00811942
Gas5	growth arrest specific 5 (Gas5), non-coding RNA [NR_002840]	3.03432	0.00375703
Gipc2	GIPC PDZ domain containing family, member 2 (Gipc2), mRNA [NM_016867]	4.50102	0.00561051
Glipr1	GLI pathogenesis-related 1 (glioma) (Glipr1), mRNA [NM_028608]	3.54326	0.00187678
Glipr2	GLI pathogenesis-related 2 (Glipr2), mRNA [NM_027450]	8.69571	0.00458936
Gnaz	guanine nucleotide binding protein, alpha z subunit (Gnaz), mRNA [NM_010311]	3.19139	0.00210103
Gpr141	G protein-coupled receptor 141 (Gpr141), mRNA [NM_181754]	8.30028	0.00479984
Greb1l	growth regulation by estrogen in breast cancer-like (Greb1l), mRNA [NM_001083628]	4.5618	0.00292638
Grrp1	glycine/arginine rich protein 1 (Grrp1), mRNA [NM_001099296]	8.65619	<0.001
Gsg1	germ cell-specific gene 1 (Gsg1), transcript variant 3, mRNA [NM_010352]	3.42605	0.00176534
Gspt2	ens|G1 to S phase transition 2 [Source:MGI Symbol;Acc:MGI:1316727] [ENSMUST00000137033]	3.10947	<0.001
Gys1	glycogen synthase 1, muscle (Gys1), mRNA [NM_030678]	3.00114	0.0047158
Gzma	granzyme A (Gzma), mRNA [NM_010370]	5.54321	0.00562147
H2-M2	histocompatibility 2, M region locus 2 (H2-M2), mRNA [NM_008204]	3.77357	<0.001
Hbb-b2	hemoglobin, beta adult minor chain (Hbb-b2), mRNA [NM_016956]	4.29734	0.00729646
Hddc2	HD domain containing 2 (Hddc2), mRNA [NM_027168]	4.71918	0.00838395
Hist1h4j	histone cluster 1, H4j (Hist1h4j), mRNA [NM_178210]	3.17579	<0.001
Hk1	hexokinase 1 (Hk1), nuclear gene encoding mitochondrial protein, transcript variant 1, mRNA [NM_001146100]	5.16222	0.000678361
Hmga2	high mobility group AT-hook 2 (Hmga2), mRNA [NM_010441]	3.07283	0.00174974
Hnrnpa1	heterogeneous nuclear ribonucleoprotein A1 (Hnrnpa1), transcript variant 2, mRNA [NM_001039129]	3.18669	0.00631451
Hspa2	heat shock protein 2 (Hspa2), transcript variant 1, mRNA [NM_008301]	3.95449	0.00891162
Hspg2	perlecan (heparan sulfate proteoglycan 2) (Hspg2), mRNA [NM_008305]	3.2193	<0.001
Hus1b	Hus1 homolog b (S. pombe) (Hus1b), mRNA [NM_153072]	3.22903	0.00744375
Id4	inhibitor of DNA binding 4 (Id4), mRNA [NM_031166]	4.55747	0.00262976
Il12rb1	interleukin 12 receptor, beta 1 (Il12rb1), mRNA [NM_008353]	3.04942	0.00311511
Il20rb	interleukin 20 receptor beta (Il20rb), mRNA [NM_001033543]	7.31216	0.00188506
Il22ra1	interleukin 22 receptor, alpha 1 (Il22ra1), mRNA [NM_178257]	4.61187	0.00865393
Iqgap3	IQ motif containing GTPase activating protein 3 (Iqgap3), mRNA [NM_001033484]	5.79706	0.00397215
Jam2	junction adhesion molecule 2 (Jam2), mRNA [NM_023844]	8.49944	0.00125452
Kbtbd11	kelch repeat and BTB (POZ) domain containing 11 (Kbtbd11), mRNA [NM_029116]	3.06309	<0.001
Kctd17	potassium channel tetramerisation domain containing 17 (Kctd17), mRNA [NM_001081367]	4.85375	0.00251193
Kif17	ens|kinesin family member 17 [Source:MGI Symbol;Acc:MGI:1098229] [ENSMUST00000105820]	3.48118	0.00650402
Klf5	Kruppel-like factor 5 (Klf5), mRNA [NM_009769]	3.56628	0.00895497
Krt5	keratin 5 (Krt5), mRNA [NM_027011]	3.28256	0.00823198
Lama4	laminin, alpha 4 (Lama4), mRNA [NM_010681]	3.89107	0.00765377
Ldoc1	leucine zipper, down-regulated in cancer 1 (Ldoc1), mRNA [NM_001018087]	4.90242	0.00516034
Lgals4	lectin, galactose binding, soluble 4 (Lgals4), mRNA [NM_010706]	5.13635	0.00910963
Lilra6	leukocyte immunoglobulin-like receptor, subfamily A (with TM domain), member 6 (Lilra6), transcript variant 1, mRNA [NM_011090]	3.05192	0.00394658
Lilrb4	leukocyte immunoglobulin-like receptor, subfamily B, member 4 (Lilrb4), mRNA [NM_013532]	5.68248	0.00745449
Lpl	lipoprotein lipase (Lpl), mRNA [NM_008509]	4.61079	0.00512699
Lrrc8b	leucine rich repeat containing 8 family, member B (Lrrc8b), mRNA [NM_001033550]	7.14797	0.00258397
Lsp1	lymphocyte specific 1 (Lsp1), transcript variant 2, mRNA [NM_019391]	3.42172	0.00818075
Mamstr	MEF2 activating motif and SAP domain containing transcriptional regulator (Mamstr), mRNA [NM_172418]	3.36262	0.00679028
Map4k1	mitogen-activated protein kinase kinase kinase kinase 1 (Map4k1), mRNA [NM_008279]	3.00633	0.00755862
Mefv	Mediterranean fever (Mefv), transcript variant 1, mRNA [NM_001161790]	3.22593	0.00133866
Meig1	meiosis expressed gene 1 (Meig1), mRNA [NM_008579]	5.95183	0.00512365
Micall2	MICAL-like 2 (Micall2), mRNA [NM_174850]	4.03397	0.0013204
Mmp7	matrix metallopeptidase 7 (Mmp7), mRNA [NM_010810]	9.78275	0.00869361
Mmp9	matrix metallopeptidase 9 (Mmp9), mRNA [NM_013599]	9.5011	0.00433269
Mogat1	monoacylglycerol O-acyltransferase 1 (Mogat1), mRNA [NM_026713]	4.00785	0.00359216
Mrgpra6	MAS-related GPR, member A6 (Mrgpra6), mRNA [NM_205821]	3.86403	0.000798453
Ms4a8a	membrane-spanning 4-domains, subfamily A, member 8A (Ms4a8a), mRNA [NM_022430]	4.01105	<0.001
Msc	musculin (Msc), mRNA [NM_010827]	6.9825	0.00534607
Mss51	MSS51 mitochondrial translational activator (Mss51), nuclear gene encoding mitochondrial protein, mRNA [NM_029104]	4.04824	0.0074032
Mthfd1l	methylenetetrahydrofolate dehydrogenase (NADP+ dependent) 1-like (Mthfd1l), nuclear gene encoding mitochondrial protein, transcript variant 2, mRNA [NM_172308]	3.75108	0.00289207
Mtl5	metallothionein-like 5, testis-specific (tesmin) (Mtl5), transcript variant 1, mRNA [NM_001039657]	5.42128	<0.001
Muc13	mucin 13, epithelial transmembrane (Muc13), mRNA [NM_010739]	8.24654	0.00890223
Mvb12b	multivesicular body subunit 12B (Mvb12b), mRNA [NM_175184]	3.34097	0.0091085
Myo1d	myosin ID (Myo1d), mRNA [NM_177390]	3.50304	0.00322679
Myo1g	myosin IG (Myo1g), mRNA [NM_178440]	3.78979	0.00208504
Myom3	myomesin family, member 3 (Myom3), mRNA [NM_001085509]	3.25275	0.00143013
Ncf2	neutrophil cytosolic factor 2 (Ncf2), mRNA [NM_010877]	5.54945	<0.001
Nhsl2	NHS-like 2 (Nhsl2), mRNA [NM_001163610]	3.08691	0.00245525
Nin	ninein (Nin), transcript variant 2, mRNA [NM_008697]	4.11029	0.00889296
Nlrc4	NLR family, CARD domain containing 4 (Nlrc4), mRNA [NM_001033367]	3.07744	<0.001
Nlrp1a	NLR family, pyrin domain containing 1A (Nlrp1a), mRNA [NM_001004142]	3.33385	0.00254567
Nos3	nitric oxide synthase 3, endothelial cell (Nos3), mRNA [NM_008713]	3.69277	0.0080024
Npm1	nucleophosmin 1 (Npm1), transcript variant 3, mRNA [NM_001252261]	3.0014	0.00872005
Nppa	natriuretic peptide type A (Nppa), mRNA [NM_008725]	3.22011	0.00954326
Nsl1	NSL1, MIND kinetochore complex component, homolog (S. cerevisiae) (Nsl1), mRNA [NM_198654]	3.5051	0.00763523
Olfr920	olfactory receptor 920 (Olfr920), mRNA [NM_146787]	3.95593	0.00882928
Ovgp1	oviductal glycoprotein 1 (Ovgp1), mRNA [NM_007696]	6.5596	0.000708045
Pacs1	phosphofurin acidic cluster sorting protein 1 (Pacs1), mRNA [NM_153129]	3.91716	<0.001
Pcdhb22	protocadherin beta 22 (Pcdhb22), mRNA [NM_053147]	4.61379	0.00955502
Pcgf2	polycomb group ring finger 2 (Pcgf2), transcript variant 1, mRNA [NM_009545]	5.73081	0.00696802
Pdcd1	programmed cell death 1 (Pdcd1), mRNA [NM_008798]	4.7009	0.00461551
Pdcd1lg2	programmed cell death 1 ligand 2 (Pdcd1lg2), mRNA [NM_021396]	4.43712	<0.001
Pdk3	pyruvate dehydrogenase kinase, isoenzyme 3 (Pdk3), nuclear gene encoding mitochondrial protein, mRNA [NM_145630]	4.61981	0.000509563
Pdlim7	PDZ and LIM domain 7 (Pdlim7), transcript variant a, mRNA [NM_001114088]	3.28807	0.00484803
Pdzd3	PDZ domain containing 3 (Pdzd3), mRNA [NM_133226]	3.45779	0.00707206
Peg3as	PEG3 antisense RNA (Peg3as), antisense RNA [NR_023846]	3.078	0.000626345
Phgdh	3-phosphoglycerate dehydrogenase (Phgdh), mRNA [NM_016966]	5.44838	0.00221836
Pip4k2a	phosphatidylinositol-5-phosphate 4-kinase, type II, alpha (Pip4k2a), mRNA [NM_008845]	3.64711	0.00388328
Pkp1	plakophilin 1 (Pkp1), mRNA [NM_019645]	4.26209	0.00223032
Pla2g2e	phospholipase A2, group IIE (Pla2g2e), mRNA [NM_012044]	3.36273	0.00281502
Plekho2	pleckstrin homology domain containing, family O member 2 (Plekho2), mRNA [NM_153119]	3.35777	0.00674612
Prmt6	protein arginine N-methyltransferase 6 (Prmt6), mRNA [NM_178891]	3.39114	0.00379385
Ptger4	prostaglandin E receptor 4 (subtype EP4) (Ptger4), transcript variant 2, mRNA [NM_008965]	5.88869	0.000582719
Pvt1	plasmacytoma variant translocation 1 (Pvt1), non-coding RNA [NR_003368]	3.83718	0.005296
Rab33a	RAB33A, member of RAS oncogene family (Rab33a), mRNA [NM_011228]	5.54754	0.00466529
Rab8b	RAB8B, member RAS oncogene family (Rab8b), mRNA [NM_173413]	4.05235	0.00180287
Racgap1	Rac GTPase-activating protein 1 (Racgap1), transcript variant 3, mRNA [NM_001253809]	4.93312	0.00701494
Racgap1	Rac GTPase-activating protein 1 (Racgap1), transcript variant 3, mRNA [NM_001253809]	4.08193	0.00348618
Rap2b	RAP2B, member of RAS oncogene family (Rap2b), mRNA [NM_028712]	4.81012	0.00852344
Rasgrp4	RAS guanyl releasing protein 4 (Rasgrp4), transcript variant 2, mRNA [NM_145149]	3.53834	<0.001
Rb1	retinoblastoma 1 (Rb1), mRNA [NM_009029]	3.07962	<0.001
Rbm3	RNA binding motif protein 3 (Rbm3), transcript variant 2, mRNA [NM_001166409]	7.95514	0.00350885
Rcor2	REST corepressor 2 (Rcor2), mRNA [NM_054048]	9.56065	0.00954677
Reep2	receptor accessory protein 2 (Reep2), transcript variant 1, mRNA [NM_144865]	4.76288	0.00276496
Rgs11	regulator of G-protein signaling 11 (Rgs11), mRNA [NM_001081069]	3.41615	0.00484354
Robo3	roundabout homolog 3 (Drosophila) (Robo3), mRNA [NM_001164767]	5.83214	0.001118
Rufy4	RUN and FYVE domain containing 4 (Rufy4), transcript variant 2, mRNA [NM_001034060]	3.99015	0.00512261
S100a4	S100 calcium binding protein A4 (S100a4), mRNA [NM_011311]	5.43622	0.00635003
Samsn1	SAM domain, SH3 domain and nuclear localization signals, 1 (Samsn1), mRNA [NM_023380]	6.07606	0.00475389
Scara5	scavenger receptor class A, member 5 (putative) (Scara5), transcript variant 1, mRNA [NM_028903]	3.94316	0.00325647
Scn8a	sodium channel, voltage-gated, type VIII, alpha (Scn8a), transcript variant 1, mRNA [NM_001077499]	6.45711	0.00448254
Sctr	secretin receptor (Sctr), mRNA [NM_001012322]	4.33182	0.00705833
Serpina3a	serine (or cysteine) peptidase inhibitor, clade A, member 3A (Serpina3a), mRNA [NM_001167705]	5.89636	0.00230238
Serpina3f	serine (or cysteine) peptidase inhibitor, clade A, member 3F (Serpina3f), transcript variant 1, mRNA [NM_001168294]	3.96952	0.000720013
Serpina3i	serine (or cysteine) peptidase inhibitor, clade A, member 3I (Serpina3i), mRNA [NM_001199940]	5.33585	<0.001
Serpinb10	serine (or cysteine) peptidase inhibitor, clade B (ovalbumin), member 10 (Serpinb10), transcript variant 1, mRNA [NM_198028]	7.98902	0.0023463
Sh3pxd2b	SH3 and PX domains 2B (Sh3pxd2b), mRNA [NM_177364]	8.63296	0.00803062
Shank3	SH3/ankyrin domain gene 3 (Shank3), mRNA [NM_021423]	3.6103	0.00406807
Slc25a18	solute carrier family 25 (mitochondrial carrier), member 18 (Slc25a18), nuclear gene encoding mitochondrial protein, mRNA [NM_001081048]	3.62905	0.00785466
Slc25a37	solute carrier family 25, member 37 (Slc25a37), nuclear gene encoding mitochondrial protein, mRNA [NM_026331]	4.34135	0.00240528
Slc2a6	solute carrier family 2 (facilitated glucose transporter), member 6 (Slc2a6), transcript variant 1, mRNA [NM_172659]	5.31857	0.003364
Slc38a1	solute carrier family 38, member 1 (Slc38a1), transcript variant 1, mRNA [NM_134086]	4.72083	0.00518769
Slc6a20a	solute carrier family 6 (neurotransmitter transporter), member 20A (Slc6a20a), mRNA [NM_139142]	7.28704	0.00283184
Slc7a1	solute carrier family 7 (cationic amino acid transporter, y+ system), member 1 (Slc7a1), mRNA [NM_007513]	9.02587	0.00542348
Slc7a5	solute carrier family 7 (cationic amino acid transporter, y+ system), member 5 (Slc7a5), mRNA [NM_011404]	4.37675	0.000887754
Slfn3	schlafen 3 (Slfn3), mRNA [NM_011409]	4.49167	<0.001
Slfn8	schlafen 8 (Slfn8), transcript variant 2, mRNA [NM_001167743]	3.06148	0.00179619
Slx4	SLX4 structure-specific endonuclease subunit homolog (S. cerevisiae) (Slx4), mRNA [NM_177472]	4.86397	0.00447652
Smok4a	sperm motility kinase 4A (Smok4a), non-coding RNA [NR_030763]	3.82008	<0.001
Sox4	SRY-box containing gene 4 (Sox4), mRNA [NM_009238]	5.97743	0.00733888
Spic	Spi-C transcription factor (Spi-1/PU.1 related) (Spic), mRNA [NM_011461]	3.82481	0.00338899
Srgap1	SLIT-ROBO Rho GTPase activating protein 1 (Srgap1), transcript variant 1, mRNA [NM_001081037]	3.77334	0.00409274
Stc2	stanniocalcin 2 (Stc2), mRNA [NM_011491]	5.57589	0.0015605
Stmn4	stathmin-like 4 (Stmn4), mRNA [NM_019675]	7.35208	0.00298037
Strip2	striatin interacting protein 2 (Strip2), transcript variant 1, mRNA [NM_177204]	6.05238	<0.001
Stx11	syntaxin 11 (Stx11), transcript variant 1, mRNA [NM_029075]	6.17877	0.00309917
Syce1l	synaptonemal complex central element protein 1 like (Syce1l), transcript variant 2, mRNA [NM_029139]	4.06166	0.00171318
Syce2	synaptonemal complex central element protein 2 (Syce2), transcript variant 2, mRNA [NM_027954]	3.58133	0.000968451
Synpo	synaptopodin (Synpo), transcript variant A, mRNA [NM_177340]	4.95059	0.00898895
Taok2	TAO kinase 2 (Taok2), transcript variant 1, mRNA [NM_001163774]	4.70919	0.00458355
Tbx20	T-box 20 (Tbx20), transcript variant 3, mRNA [NM_001205085]	6.69049	0.00303553
Tceal5	transcription elongation factor A (SII)-like 5 (Tceal5), mRNA [NM_177919]	7.24055	0.00521946
Tctn3	tectonic family member 3 (Tctn3), mRNA [NM_026260]	4.61577	0.00305669
Tectb	tectorin beta (Tectb), mRNA [NM_009348]	9.5391	0.00288049
Tgfbr1	transforming growth factor, beta receptor I (Tgfbr1), mRNA [NM_009370]	4.62918	0.00143927
Thbd	thrombomodulin (Thbd), mRNA [NM_009378]	4.34052	0.00363478
Tlr7	toll-like receptor 7 (Tlr7), mRNA [NM_133211]	3.17096	0.00325696
Tmem179	transmembrane protein 179 (Tmem179), mRNA [NM_178915]	5.23756	0.00419348
Tmem198	transmembrane protein 198 (Tmem198), mRNA [NM_177056]	3.11826	0.00588666
Tmsb10	thymosin, beta 10 (Tmsb10), mRNA [NM_001190327]	5.95974	0.00303316
Treh	trehalase (brush-border membrane glycoprotein) (Treh), mRNA [NM_021481]	7.39689	<0.001
Trib2	tribbles homolog 2 (Drosophila) (Trib2), mRNA [NM_144551]	3.49952	<0.001
Trim29	tripartite motif-containing 29 (Trim29), mRNA [NM_023655]	4.06151	0.00776845
Trim30b	tripartite motif-containing 30B (Trim30b), mRNA [NM_175648]	4.20232	0.0011636
Trpm4	transient receptor potential cation channel, subfamily M, member 4 (Trpm4), mRNA [NM_175130]	3.12504	0.00391197
Trpv2	transient receptor potential cation channel, subfamily V, member 2 (Trpv2), mRNA [NM_011706]	4.11455	0.00621842
Tspan33	tetraspanin 33 (Tspan33), mRNA [NM_146173]	3.52353	0.00459301
Ucp2	uncoupling protein 2 (mitochondrial, proton carrier) (Ucp2), nuclear gene encoding mitochondrial protein, mRNA [NM_011671]	5.34976	0.00629703
Ucp3	uncoupling protein 3 (mitochondrial, proton carrier) (Ucp3), nuclear gene encoding mitochondrial protein, mRNA [NM_009464]	4.46667	0.0087605
Ulbp1	UL16 binding protein 1 (Ulbp1), mRNA [NM_029975]	4.03814	0.00941684
Vgf	VGF nerve growth factor inducible (Vgf), mRNA [NM_001039385]	4.62902	0.00703599
Vstm5	V-set and transmembrane domain containing 5 (Vstm5), mRNA [NM_026955]	3.28504	0.00189331
Vwa1	von Willebrand factor A domain containing 1 (Vwa1), mRNA [NM_147776]	5.86656	0.00816886
Vwf	Von Willebrand factor homolog (Vwf), mRNA [NM_011708]	4.66554	<0.001
Wisp2	WNT1 inducible signaling pathway protein 2 (Wisp2), mRNA [NM_016873]	4.53138	0.00118865
Xrra1	X-ray radiation resistance associated 1 (Xrra1), mRNA [NM_001164258]	9.00215	0.00867394
Xylt1	xylosyltransferase 1 (Xylt1), mRNA [NM_175645]	3.45015	0.00513009
Zc2hc1a	zinc finger, C2HC-type containing 1A (Zc2hc1a), mRNA [NM_173181]	3.20923	0.00681435
Zc3h6	zinc finger CCCH type containing 6 (Zc3h6), mRNA [NM_178404]	3.62805	0.00269687
Zc3h6	zinc finger CCCH type containing 6 (Zc3h6), mRNA [NM_178404]	3.58589	0.00400125
Zfp423	zinc finger protein 423 (Zfp423), mRNA [NM_033327]	4.03158	<0.001
Zfp57	zinc finger protein 57 (Zfp57), transcript variant 3, mRNA [NM_001168502]	3.68567	<0.001
