# Supplementary material for: Protective Vaccination against Blood-Stage Malaria of Plasmodium chabaudi: Differential Gene Expression in the Liver of Balb/c Mice toward the End of Crisis Phase
Source: Front Microbiol. 2016 Jul 14;7:1087. doi: 10.3389/fmicb.2016.01087 (PMC4943960; doi:10.3389/fmicb.2016.01087)
Supplement: Supplementary file 4 [file Table4.XLSX]

## Sheet: Tabelle1
Table S4 Genes, whose expression is down-regulated more than 3-fold and less than 10-fold (p<0.01) in the liver of non-vaccinated mice infected with P.chabaudi on day 11 p.i. (Nd11) in comparison to constitutive expression on day 0 p.i. (Nd0)
Gene	Gene Description	Nd11 vs. Nd0	p-value
Aard	alanine and arginine rich domain containing protein (Aard), mRNA [NM_175503]	0.139762	<0.001
Aars	alanyl-tRNA synthetase (Aars), mRNA [NM_146217]	0.266825	<0.001
Aars2	alanyl-tRNA synthetase 2, mitochondrial (putative) (Aars2), nuclear gene encoding mitochondrial protein, mRNA [NM_198608]	0.276946	<0.001
Aasdhppt	aminoadipate-semialdehyde dehydrogenase-phosphopantetheinyl transferase (Aasdhppt), mRNA [NM_026276]	0.182906	<0.001
Aass	aminoadipate-semialdehyde synthase (Aass), nuclear gene encoding mitochondrial protein, mRNA [NM_013930]	0.133857	0.00354877
Abat	4-aminobutyrate aminotransferase (Abat), nuclear gene encoding mitochondrial protein, transcript variant 1, mRNA [NM_172961]	0.16986	0.00365144
Abca3	ATP-binding cassette, sub-family A (ABC1), member 3 (Abca3), transcript variant 1, mRNA [NM_013855]	0.199409	0.00405018
Abca6	ATP-binding cassette, sub-family A (ABC1), member 6 (Abca6), transcript variant 1, mRNA [NM_147218]	0.322958	0.00318085
Abca8b	ATP-binding cassette, sub-family A (ABC1), member 8b (Abca8b), mRNA [NM_013851]	0.252082	0.00285498
Abcd1	ATP-binding cassette, sub-family D (ALD), member 1 (Abcd1), mRNA [NM_007435]	0.305258	0.00208135
Abcd2	ATP-binding cassette, sub-family D (ALD), member 2 (Abcd2), mRNA [NM_011994]	0.164927	0.00630813
Abcg8	ATP-binding cassette, sub-family G (WHITE), member 8 (Abcg8), mRNA [NM_026180]	0.145651	0.0091235
Abhd1	abhydrolase domain containing 1 (Abhd1), mRNA [NM_021304]	0.306541	<0.001
Abhd14a	abhydrolase domain containing 14A (Abhd14a), transcript variant 1, mRNA [NM_001110271]	0.293875	0.00639948
Abhd14b	abhydrolase domain containing 14b (Abhd14b), mRNA [NM_029631]	0.164085	<0.001
Abtb2	ankyrin repeat and BTB (POZ) domain containing 2 (Abtb2), mRNA [NM_178890]	0.263951	0.00223619
Acad11	acyl-Coenzyme A dehydrogenase family, member 11 (Acad11), mRNA [NM_175324]	0.329801	<0.001
Acad12	acyl-Coenzyme A dehydrogenase family, member 12 (Acad12), mRNA [NM_178799]	0.210904	<0.001
Acad8	acyl-Coenzyme A dehydrogenase family, member 8 (Acad8), nuclear gene encoding mitochondrial protein, mRNA [NM_025862]	0.152894	0.0037853
Acad9	acyl-Coenzyme A dehydrogenase family, member 9 (Acad9), nuclear gene encoding mitochondrial protein, mRNA [NM_172678]	0.228121	0.00338521
Acadsb	acyl-Coenzyme A dehydrogenase, short/branched chain (Acadsb), nuclear gene encoding mitochondrial protein, mRNA [NM_025826]	0.121785	0.00129763
Acbd4	acyl-Coenzyme A binding domain containing 4 (Acbd4), transcript variant 1, mRNA [NM_025988]	0.228044	0.00460441
Acly	ATP citrate lyase (Acly), transcript variant 1, mRNA [NM_001199296]	0.138147	0.00708151
Acnat1	acyl-coenzyme A amino acid N-acyltransferase 1 (Acnat1), mRNA [NM_001164565]	0.186315	<0.001
Acnat2	acyl-coenzyme A amino acid N-acyltransferase 2 (Acnat2), mRNA [NM_145368]	0.209311	0.00211494
Acot13	acyl-CoA thioesterase 13 (Acot13), mRNA [NM_025790]	0.298566	0.00161369
Adal	adenosine deaminase-like (Adal), mRNA [NM_029475]	0.329921	<0.001
Adamts13	a disintegrin-like and metallopeptidase (reprolysin type) with thrombospondin type 1 motif, 13 (Adamts13), mRNA [NM_001001322]	0.167553	<0.001
Adck1	aarF domain containing kinase 1 (Adck1), mRNA [NM_028105]	0.293418	0.00443734
Adh1	alcohol dehydrogenase 1 (class I) (Adh1), mRNA [NM_007409]	0.180933	<0.001
Adh5	alcohol dehydrogenase 5 (class III), chi polypeptide (Adh5), mRNA [NM_007410]	0.190557	<0.001
Adhfe1	alcohol dehydrogenase, iron containing, 1 (Adhfe1), nuclear gene encoding mitochondrial protein, transcript variant 1, mRNA [NM_175236]	0.103763	0.00245969
Adi1	acireductone dioxygenase 1 (Adi1), mRNA [NM_134052]	0.331959	<0.001
Adprm	ADP-ribose/CDP-alcohol diphosphatase, manganese dependent (Adprm), mRNA [NM_025510]	0.212107	<0.001
Adra2b	adrenergic receptor, alpha 2b (Adra2b), mRNA [NM_009633]	0.326249	0.00502581
Adrb3	adrenergic receptor, beta 3 (Adrb3), mRNA [NM_013462]	0.13687	0.0070712
Aes	amino-terminal enhancer of split (Aes), mRNA [NM_010347]	0.29929	<0.001
Afg3l1	AFG3(ATPase family gene 3)-like 1 (yeast) (Afg3l1), transcript variant 1, mRNA [NM_054070]	0.322261	0.00197011
Afmid	arylformamidase (Afmid), mRNA [NM_027827]	0.160661	0.00103403
Agmo	alkylglycerol monooxygenase (Agmo), mRNA [NM_178767]	0.131093	0.00667719
Agt	angiotensinogen (serpin peptidase inhibitor, clade A, member 8) (Agt), mRNA [NM_007428]	0.29257	<0.001
Agtr1a	angiotensin II receptor, type 1a (Agtr1a), mRNA [NM_177322]	0.275037	<0.001
Agxt2	alanine-glyoxylate aminotransferase 2 (Agxt2), nuclear gene encoding mitochondrial protein, mRNA [NM_001031851]	0.197034	<0.001
Ahcy	S-adenosylhomocysteine hydrolase (Ahcy), mRNA [NM_016661]	0.330429	<0.001
Ahsa1	AHA1, activator of heat shock protein ATPase 1 (Ahsa1), mRNA [NM_146036]	0.32945	<0.001
Aifm1	apoptosis-inducing factor, mitochondrion-associated 1 (Aifm1), nuclear gene encoding mitochondrial protein, mRNA [NM_012019]	0.24877	<0.001
Aifm3	apoptosis-inducing factor, mitochondrion-associated 3 (Aifm3), nuclear gene encoding mitochondrial protein, mRNA [NM_175178]	0.13154	0.00756944
Ak3	adenylate kinase 3 (Ak3), nuclear gene encoding mitochondrial protein, mRNA [NM_021299]	0.315612	0.00199032
Akr1c19	aldo-keto reductase family 1, member C19 (Akr1c19), mRNA [NM_001013785]	0.186897	0.00281975
Akr1d1	aldo-keto reductase family 1, member D1 (Akr1d1), mRNA [NM_145364]	0.193997	0.00221868
Aldh1a1	aldehyde dehydrogenase family 1, subfamily A1 (Aldh1a1), mRNA [NM_013467]	0.177101	<0.001
Aldh1a7	aldehyde dehydrogenase family 1, subfamily A7 (Aldh1a7), mRNA [NM_011921]	0.145466	0.0051767
Aldh1b1	aldehyde dehydrogenase 1 family, member B1 (Aldh1b1), nuclear gene encoding mitochondrial protein, mRNA [NM_028270]	0.120686	0.00640388
Aldh2	aldehyde dehydrogenase 2, mitochondrial (Aldh2), nuclear gene encoding mitochondrial protein, mRNA [NM_009656]	0.214309	<0.001
Aldh5a1	aldhehyde dehydrogenase family 5, subfamily A1 (Aldh5a1), mRNA [NM_172532]	0.314486	<0.001
Aldh6a1	aldehyde dehydrogenase family 6, subfamily A1 (Aldh6a1), nuclear gene encoding mitochondrial protein, mRNA [NM_134042]	0.166339	0.00336256
Aldh8a1	aldehyde dehydrogenase 8 family, member A1 (Aldh8a1), mRNA [NM_178713]	0.220464	<0.001
Alg14	asparagine-linked glycosylation 14 (Alg14), mRNA [NM_024178]	0.258722	<0.001
Alg6	asparagine-linked glycosylation 6 (alpha-1,3,-glucosyltransferase) (Alg6), mRNA [NM_001081264]	0.296613	0.002272
Alkbh7	alkB, alkylation repair homolog 7 (E. coli) (Alkbh7), transcript variant 1, mRNA [NM_025538]	0.215197	0.00258833
Amfr	autocrine motility factor receptor (Amfr), mRNA [NM_011787]	0.264299	<0.001
Amigo1	adhesion molecule with Ig like domain 1 (Amigo1), transcript variant 1, mRNA [NM_146137]	0.301552	<0.001
Anapc13	anaphase promoting complex subunit 13 (Anapc13), mRNA [NM_181394]	0.252887	0.00191263
Angptl3	angiopoietin-like 3 (Angptl3), mRNA [NM_013913]	0.282649	0.00330647
Ank3	ankyrin 3, epithelial (Ank3), transcript variant 2, mRNA [NM_146005]	0.213866	<0.001
Ankrd46	ankyrin repeat domain 46 (Ankrd46), mRNA [NM_175134]	0.308543	0.00687225
Anks1	ankyrin repeat and SAM domain containing 1 (Anks1), mRNA [NM_181413]	0.324212	0.00774852
Apip	APAF1 interacting protein (Apip), mRNA [NM_019735]	0.300074	0.00120641
Apoa1bp	apolipoprotein A-I binding protein (Apoa1bp), mRNA [NM_144897]	0.314042	0.00178437
Apoa2	apolipoprotein A-II (Apoa2), mRNA [NM_013474]	0.310749	<0.001
Apob	apolipoprotein B (Apob), mRNA [NM_009693]	0.313235	0.00874108
Apoc4	apolipoprotein C-IV (Apoc4), mRNA [NM_007385]	0.32195	<0.001
Apof	apolipoprotein F (Apof), mRNA [NM_133997]	0.327026	<0.001
Apoh	apolipoprotein H (Apoh), mRNA [NM_013475]	0.330738	0.00167998
Apol7b	apolipoprotein L 7b (Apol7b), mRNA [NM_001024848]	0.303942	0.00571423
Apom	apolipoprotein M (Apom), mRNA [NM_018816]	0.112069	<0.001
Aptx	aprataxin (Aptx), transcript variant 1, mRNA [NM_025545]	0.301525	0.00317959
Araf	v-raf murine sarcoma 3611 viral oncogene homolog (Araf), transcript variant 2, mRNA [NM_001159645]	0.328452	<0.001
Arf5	ADP-ribosylation factor 5 (Arf5), mRNA [NM_007480]	0.275367	0.0011853
Arfgap2	ADP-ribosylation factor GTPase activating protein 2 (Arfgap2), transcript variant 1, mRNA [NM_001166024]	0.247015	0.00744933
Arhgap26	Rho GTPase activating protein 26 (Arhgap26), mRNA [NM_175164]	0.28786	0.00570308
Arhgap42	Rho GTPase activating protein 42 (Arhgap42), mRNA [NM_027823]	0.246534	<0.001
Arhgef10l	Rho guanine nucleotide exchange factor (GEF) 10-like (Arhgef10l), transcript variant 1, mRNA [NM_172415]	0.324505	<0.001
Arhgef19	Rho guanine nucleotide exchange factor (GEF) 19 (Arhgef19), mRNA [NM_172520]	0.174816	0.00155818
Arl13b	ADP-ribosylation factor-like 13B (Arl13b), mRNA [NM_026577]	0.300676	<0.001
Arl3	ADP-ribosylation factor-like 3 (Arl3), mRNA [NM_019718]	0.263958	<0.001
Arrdc4	arrestin domain containing 4 (Arrdc4), transcript variant 1, mRNA [NM_001042592]	0.296963	0.00134534
Asah2	N-acylsphingosine amidohydrolase 2 (Asah2), mRNA [NM_018830]	0.18581	<0.001
Asb7	gb|Mus musculus 9 days embryo whole body cDNA, RIKEN full-length enriched library, clone:D030055C23 product:ankyrin repeat and SOCS box-containing protein 7, full insert sequence. [AK051017]	0.302702	<0.001
Asgr1	asialoglycoprotein receptor 1 (Asgr1), mRNA [NM_009714]	0.291688	<0.001
Asl	argininosuccinate lyase (Asl), mRNA [NM_133768]	0.143387	0.00751361
Aspa	aspartoacylase (Aspa), mRNA [NM_023113]	0.229074	<0.001
Ass1	argininosuccinate synthetase 1 (Ass1), mRNA [NM_007494]	0.126145	<0.001
Atf5	activating transcription factor 5 (Atf5), transcript variant 1, mRNA [NM_030693]	0.239364	0.0024613
Atg10	autophagy related 10 (Atg10), mRNA [NM_025770]	0.317547	0.00866958
Atg3	autophagy related 3 (Atg3), mRNA [NM_026402]	0.292093	0.00106249
Atg5	autophagy related 5 (Atg5), mRNA [NM_053069]	0.222187	0.00593326
Atg7	autophagy related 7 (Atg7), transcript variant 1, mRNA [NM_001253717]	0.284974	0.00826306
Atp11c	ATPase, class VI, type 11C (Atp11c), transcript variant 1, mRNA [NM_001037863]	0.196573	<0.001
Atp5c1	ATP synthase, H+ transporting, mitochondrial F1 complex, gamma polypeptide 1 (Atp5c1), nuclear gene encoding mitochondrial protein, transcript variant 2, mRNA [NM_001112738]	0.313445	<0.001
Atp5j	ATP synthase, H+ transporting, mitochondrial F0 complex, subunit F (Atp5j), nuclear gene encoding mitochondrial protein, mRNA [NM_016755]	0.310472	0.00245763
Atp5k	ATP synthase, H+ transporting, mitochondrial F1F0 complex, subunit e (Atp5k), nuclear gene encoding mitochondrial protein, mRNA [NM_007507]	0.285646	0.00110366
Atp5sl	ATP5S-like (Atp5sl), mRNA [NM_025504]	0.232335	0.00978502
Avpi1	arginine vasopressin-induced 1 (Avpi1), mRNA [NM_027106]	0.27812	0.00905489
Azgp1	alpha-2-glycoprotein 1, zinc (Azgp1), mRNA [NM_013478]	0.325761	<0.001
Azin1	antizyme inhibitor 1 (Azin1), transcript variant 2, mRNA [NM_018745]	0.311433	0.00368648
B3galt1	UDP-Gal:betaGlcNAc beta 1,3-galactosyltransferase, polypeptide 1 (B3galt1), mRNA [NM_020283]	0.258512	0.00242956
B3gnt1	UDP-GlcNAc:betaGal beta-1,3-N-acetylglucosaminyltransferase 1 (B3gnt1), mRNA [NM_175383]	0.330444	0.00111613
Baat	bile acid-Coenzyme A: amino acid N-acyltransferase (Baat), mRNA [NM_007519]	0.192265	0.00662203
Bace2	beta-site APP-cleaving enzyme 2 (Bace2), mRNA [NM_019517]	0.317614	0.00392999
Bche	butyrylcholinesterase (Bche), mRNA [NM_009738]	0.162442	0.00279675
Bckdha	branched chain ketoacid dehydrogenase E1, alpha polypeptide (Bckdha), nuclear gene encoding mitochondrial protein, mRNA [NM_007533]	0.268558	0.0012285
Bckdhb	branched chain ketoacid dehydrogenase E1, beta polypeptide (Bckdhb), nuclear gene encoding mitochondrial protein, mRNA [NM_199195]	0.272139	0.00237087
Bcs1l	BCS1-like (yeast) (Bcs1l), nuclear gene encoding mitochondrial protein, mRNA [NM_025784]	0.288834	0.00127739
Bet1	blocked early in transport 1 homolog (S. cerevisiae) (Bet1), mRNA [NM_009748]	0.266046	<0.001
Bex1	brain expressed gene 1 (Bex1), mRNA [NM_009052]	0.285615	0.00442799
Bglap3	bone gamma-carboxyglutamate protein 3 (Bglap3), mRNA [NM_031368]	0.265891	0.0041481
Bhmt2	betaine-homocysteine methyltransferase 2 (Bhmt2), mRNA [NM_022884]	0.305559	0.00670181
Bivm	basic, immunoglobulin-like variable motif containing (Bivm), mRNA [NM_144558]	0.257842	0.0081213
Bloc1s5	biogenesis of organelles complex-1, subunit 5, muted (Bloc1s5), mRNA [NM_139063]	0.311643	<0.001
Bmp7	bone morphogenetic protein 7 (Bmp7), mRNA [NM_007557]	0.153056	0.00335519
Bpnt1	bisphosphate 3'-nucleotidase 1 (Bpnt1), mRNA [NM_011794]	0.30619	0.00455047
Brix1	BRX1, biogenesis of ribosomes, homolog (S. cerevisiae) (Brix1), mRNA [NM_026396]	0.177961	0.00183802
Brwd1	bromodomain and WD repeat domain containing 1 (Brwd1), transcript variant 3, mRNA [NM_176928]	0.276637	0.00391176
Bst2	bone marrow stromal cell antigen 2 (Bst2), mRNA [NM_198095]	0.21258	<0.001
Btbd2	BTB (POZ) domain containing 2 (Btbd2), mRNA [NM_145361]	0.317609	<0.001
C1ra	complement component 1, r subcomponent A (C1ra), mRNA [NM_023143]	0.294343	<0.001
C1rb	complement component 1, r subcomponent B (C1rb), mRNA [NM_001113356]	0.273451	<0.001
C1s	complement component 1, s subcomponent (C1s), transcript variant 1, mRNA [NM_144938]	0.330775	0.00237436
C2	complement component 2 (within H-2S) (C2), mRNA [NM_013484]	0.275122	0.00101787
C4bp	complement component 4 binding protein (C4bp), mRNA [NM_007576]	0.303408	<0.001
Cab39l	calcium binding protein 39-like (Cab39l), mRNA [NM_026908]	0.290006	0.00264562
Cables1	CDK5 and Abl enzyme substrate 1 (Cables1), transcript variant 2, mRNA [NM_022021]	0.291434	0.00564726
Cadm3	cell adhesion molecule 3 (Cadm3), mRNA [NM_053199]	0.192824	<0.001
Cadps2	Ca2+-dependent activator protein for secretion 2 (Cadps2), transcript variant 1, mRNA [NM_153163]	0.264761	0.00958062
Calm1	calmodulin 1 (Calm1), mRNA [NM_009790]	0.2281	0.00242564
Cand1	cullin associated and neddylation disassociated 1 (Cand1), mRNA [NM_027994]	0.267924	0.00348258
Capn3	calpain 3 (Capn3), transcript variant a, mRNA [NM_007601]	0.168196	0.00480652
Caprin1	cell cycle associated protein 1 (Caprin1), transcript variant 1, mRNA [NM_016739]	0.250039	<0.001
Capsl	calcyphosine-like (Capsl), mRNA [NM_029341]	0.290646	<0.001
Car14	carbonic anhydrase 14 (Car14), mRNA [NM_011797]	0.113701	0.0042908
Car5b	carbonic anhydrase 5b, mitochondrial (Car5b), nuclear gene encoding mitochondrial protein, mRNA [NM_181315]	0.185496	<0.001
Cat	catalase (Cat), mRNA [NM_009804]	0.151571	<0.001
Catsperd	catsper channel auxiliary subunit delta (Catsperd), mRNA [NM_175350]	0.331397	<0.001
Cbs	cystathionine beta-synthase (Cbs), transcript variant 1, mRNA [NM_144855]	0.105956	0.00424963
Cbx5	chromobox 5 (Cbx5), transcript variant 3, mRNA [NM_001110216]	0.209155	<0.001
Ccbl1	cysteine conjugate-beta lyase 1 (Ccbl1), mRNA [NM_172404]	0.119797	<0.001
Ccbl2	cysteine conjugate-beta lyase 2 (Ccbl2), mRNA [NM_173763]	0.173742	0.0034034
Ccdc167	coiled-coil domain containing 167 (Ccdc167), transcript variant 2, mRNA [NM_026782]	0.153644	<0.001
Ccdc91	coiled-coil domain containing 91 (Ccdc91), mRNA [NM_025911]	0.170249	0.00442565
Ccl25	chemokine (C-C motif) ligand 25 (Ccl25), transcript variant 1, mRNA [NM_009138]	0.332279	0.00838717
Ccl9	chemokine (C-C motif) ligand 9 (Ccl9), mRNA [NM_011338]	0.261776	<0.001
Ccnd1	cyclin D1 (Ccnd1), mRNA [NM_007631]	0.137974	0.00975948
Ccnh	cyclin H (Ccnh), mRNA [NM_023243]	0.247847	0.00354935
Ccr3	chemokine (C-C motif) receptor 3 (Ccr3), mRNA [NM_009914]	0.293593	0.00623098
Ccs	copper chaperone for superoxide dismutase (Ccs), mRNA [NM_016892]	0.258709	<0.001
Cd209d	CD209d antigen (Cd209d), mRNA [NM_130904]	0.255775	<0.001
Cd302	CD302 antigen (Cd302), mRNA [NM_025422]	0.253851	<0.001
Cdh2	cadherin 2 (Cdh2), mRNA [NM_007664]	0.33062	0.00431042
Cdk10	gb|Mus musculus cyclin-dependent kinase (CDC2-like) 10, mRNA (cDNA clone MGC:27632 IMAGE:4506458), complete cds. [BC017131]	0.315352	0.0013761
Cdk5	cyclin-dependent kinase 5 (Cdk5), mRNA [NM_007668]	0.212347	<0.001
Cdk5rap1	CDK5 regulatory subunit associated protein 1 (Cdk5rap1), mRNA [NM_025876]	0.289729	<0.001
Cdkn2aip	CDKN2A interacting protein (Cdkn2aip), mRNA [NM_172407]	0.257148	0.00103509
Cds2	CDP-diacylglycerol synthase (phosphatidate cytidylyltransferase) 2 (Cds2), mRNA [NM_138651]	0.163773	0.00112919
Cecr2	cat eye syndrome chromosome region, candidate 2 (Cecr2), mRNA [NM_001128151]	0.250776	0.0065289
Ces1d	carboxylesterase 1D (Ces1d), mRNA [NM_053200]	0.103451	0.00220667
Ces2a	carboxylesterase 2A (Ces2a), transcript variant 1, mRNA [NM_133960]	0.10065	0.00298617
Ces2c	carboxylesterase 2C (Ces2c), mRNA [NM_145603]	0.137158	0.00417998
Ces2e	carboxylesterase 2E (Ces2e), transcript variant 1, mRNA [NM_172759]	0.250958	0.00587665
Cfh	complement component factor h (Cfh), nuclear gene encoding mitochondrial protein, mRNA [NM_009888]	0.249742	<0.001
Cfhr2	complement factor H-related 2 (Cfhr2), mRNA [NM_001025575]	0.255627	0.00658406
Cfi	complement component factor i (Cfi), mRNA [NM_007686]	0.216768	<0.001
Cggbp1	CGG triplet repeat binding protein 1 (Cggbp1), mRNA [NM_178647]	0.305852	0.00220498
Chac2	ChaC, cation transport regulator 2 (Chac2), mRNA [NM_026527]	0.282882	0.00470653
Chic1	cysteine-rich hydrophobic domain 1 (Chic1), mRNA [NM_009767]	0.299767	0.00236084
Chn2	chimerin (chimaerin) 2 (Chn2), transcript variant 1, mRNA [NM_023543]	0.297581	0.00107001
Chp2	calcineurin-like EF hand protein 2 (Chp2), mRNA [NM_027363]	0.122487	<0.001
Ciao1	cytosolic iron-sulfur protein assembly 1 (Ciao1), mRNA [NM_025296]	0.263305	0.00101931
Cib2	calcium and integrin binding family member 2 (Cib2), mRNA [NM_019686]	0.211273	0.00652585
Cideb	cell death-inducing DNA fragmentation factor, alpha subunit-like effector B (Cideb), mRNA [NM_009894]	0.247641	0.0013061
Clcn4-2	chloride channel 4-2 (Clcn4-2), mRNA [NM_011334]	0.323079	0.00350177
Clcn7	chloride channel 7 (Clcn7), mRNA [NM_011930]	0.324327	<0.001
Cldn1	claudin 1 (Cldn1), mRNA [NM_016674]	0.205816	0.00967575
Cldn12	claudin 12 (Cldn12), transcript variant 2, mRNA [NM_001193659]	0.294923	0.0037243
Clec2d	C-type lectin domain family 2, member d (Clec2d), mRNA [NM_053109]	0.219499	0.00689269
Clec4f	C-type lectin domain family 4, member f (Clec4f), mRNA [NM_016751]	0.12311	0.00371994
Clic5	chloride intracellular channel 5 (Clic5), nuclear gene encoding mitochondrial protein, mRNA [NM_172621]	0.173188	0.00665039
Clmn	calmin (Clmn), transcript variant 1, mRNA [NM_053155]	0.307885	0.00512907
Clpb	ClpB caseinolytic peptidase B (Clpb), mRNA [NM_009191]	0.298023	0.00348463
Clybl	citrate lyase beta like (Clybl), mRNA [NM_029556]	0.19276	<0.001
Cmc2	COX assembly mitochondrial protein 2 (Cmc2), nuclear gene encoding mitochondrial protein, mRNA [NM_026844]	0.281443	<0.001
Cmtm8	CKLF-like MARVEL transmembrane domain containing 8 (Cmtm8), mRNA [NM_027294]	0.256312	0.00501596
Cnnm2	cyclin M2 (Cnnm2), transcript variant 1, mRNA [NM_033569]	0.265047	0.00153942
Cnp	2',3'-cyclic nucleotide 3' phosphodiesterase (Cnp), transcript variant 2, mRNA [NM_009923]	0.257913	0.00800114
Cnpy2	canopy 2 homolog (zebrafish) (Cnpy2), mRNA [NM_019953]	0.199332	0.00188178
Coa4	cytochrome c oxidase assembly factor 4 (Coa4), mRNA [NM_183270]	0.264221	0.00433142
Coasy	Coenzyme A synthase (Coasy), nuclear gene encoding mitochondrial protein, mRNA [NM_027896]	0.22769	<0.001
Cog4	component of oligomeric golgi complex 4 (Cog4), mRNA [NM_133973]	0.299006	<0.001
Cog6	component of oligomeric golgi complex 6 (Cog6), mRNA [NM_026225]	0.330562	0.00742325
Col18a1	collagen, type XVIII, alpha 1 (Col18a1), transcript variant 1, mRNA [NM_001109991]	0.24602	0.00151714
Col4a5	collagen, type IV, alpha 5 (Col4a5), transcript variant 1, mRNA [NM_001163155]	0.258668	0.00326534
Colec10	collectin sub-family member 10 (Colec10), mRNA [NM_173422]	0.142432	0.00193306
Commd1	COMM domain containing 1 (Commd1), mRNA [NM_144514]	0.302968	0.00380108
Copz1	coatomer protein complex, subunit zeta 1 (Copz1), mRNA [NM_019817]	0.316046	0.00165178
Copz2	coatomer protein complex, subunit zeta 2 (Copz2), mRNA [NM_019877]	0.318646	0.00158609
Coq9	coenzyme Q9 homolog (yeast) (Coq9), nuclear gene encoding mitochondrial protein, mRNA [NM_026452]	0.271828	0.00230004
Cpb2	carboxypeptidase B2 (plasma) (Cpb2), mRNA [NM_019775]	0.291749	<0.001
Cpn1	carboxypeptidase N, polypeptide 1 (Cpn1), mRNA [NM_030703]	0.248662	<0.001
Cpq	carboxypeptidase Q (Cpq), transcript variant 2, mRNA [NM_176073]	0.26987	0.00380139
Cr2	complement receptor 2 (Cr2), mRNA [NM_007758]	0.26624	<0.001
Cradd	CASP2 and RIPK1 domain containing adaptor with death domain (Cradd), mRNA [NM_009950]	0.330352	<0.001
Cradd	CASP2 and RIPK1 domain containing adaptor with death domain (Cradd), mRNA [NM_009950]	0.29714	0.00127259
Crb3	crumbs homolog 3 (Drosophila) (Crb3), mRNA [NM_177638]	0.296113	<0.001
Creld1	cysteine-rich with EGF-like domains 1 (Creld1), mRNA [NM_133930]	0.27541	0.00141595
Creld2	cysteine-rich with EGF-like domains 2 (Creld2), mRNA [NM_029720]	0.30712	0.00340652
Crem	cAMP responsive element modulator (Crem), transcript variant 3, mRNA [NM_013498]	0.185059	0.00375302
Crhr2	corticotropin releasing hormone receptor 2 (Crhr2), mRNA [NM_009953]	0.14828	0.00391424
Crp	C-reactive protein, pentraxin-related (Crp), mRNA [NM_007768]	0.102111	0.00132187
Crygn	crystallin, gamma N (Crygn), mRNA [NM_153076]	0.253729	0.00497278
Cryl1	crystallin, lambda 1 (Cryl1), mRNA [NM_030004]	0.320578	<0.001
Crym	crystallin, mu (Crym), mRNA [NM_016669]	0.310852	0.00442576
Cth	cystathionase (cystathionine gamma-lyase) (Cth), mRNA [NM_145953]	0.108519	0.00121945
Ctu2	cytosolic thiouridylase subunit 2 homolog (S. pombe) (Ctu2), mRNA [NM_153775]	0.121634	0.00533639
Cul4b	cullin 4B (Cul4b), transcript variant 2, mRNA [NM_001110142]	0.273784	0.00165211
Cwc15	CWC15 homolog (S. cerevisiae) (Cwc15), mRNA [NM_023153]	0.305618	<0.001
Cwf19l1	CWF19-like 1, cell cycle control (S. pombe) (Cwf19l1), mRNA [NM_001081077]	0.152046	0.00946139
Cx3cr1	chemokine (C-X3-C) receptor 1 (Cx3cr1), mRNA [NM_009987]	0.107645	0.00126295
Cxadr	coxsackie virus and adenovirus receptor (Cxadr), transcript variant 1, mRNA [NM_001025192]	0.332624	0.00208916
Cxcl12	chemokine (C-X-C motif) ligand 12 (Cxcl12), transcript variant 3, mRNA [NM_001012477]	0.290519	<0.001
Cyb5b	cytochrome b5 type B (Cyb5b), nuclear gene encoding mitochondrial protein, mRNA [NM_025558]	0.106648	0.00144481
Cyb5rl	cytochrome b5 reductase-like (Cyb5rl), mRNA [NM_175471]	0.155954	0.00155322
Cyp2a12	cytochrome P450, family 2, subfamily a, polypeptide 12 (Cyp2a12), mRNA [NM_133657]	0.313254	<0.001
Cyp2c55	cytochrome P450, family 2, subfamily c, polypeptide 55 (Cyp2c55), mRNA [NM_028089]	0.163668	0.00533703
Cyp2d10	cytochrome P450, family 2, subfamily d, polypeptide 10 (Cyp2d10), mRNA [NM_010005]	0.287861	<0.001
Cyp2d12	cytochrome P450, family 2, subfamily d, polypeptide 12 (Cyp2d12), mRNA [NM_201360]	0.260399	<0.001
Cyp2d26	cytochrome P450, family 2, subfamily d, polypeptide 26 (Cyp2d26), mRNA [NM_029562]	0.314111	<0.001
Cyp2d34	cytochrome P450, family 2, subfamily d, polypeptide 34 (Cyp2d34), mRNA [NM_145474]	0.177151	0.00295864
Cyp2j13	cytochrome P450, family 2, subfamily j, polypeptide 13 (Cyp2j13), mRNA [NM_145548]	0.332418	0.0066585
Cyp3a11	cytochrome P450, family 3, subfamily a, polypeptide 11 (Cyp3a11), mRNA [NM_007818]	0.10696	<0.001
Cyp3a13	cytochrome P450, family 3, subfamily a, polypeptide 13 (Cyp3a13), mRNA [NM_007819]	0.286564	0.00202602
Cyp3a25	cytochrome P450, family 3, subfamily a, polypeptide 25 (Cyp3a25), transcript variant 1, mRNA [NM_019792]	0.288203	0.00265185
Cyp3a57	cytochrome P450, family 3, subfamily a, polypeptide 57 (Cyp3a57), mRNA [NM_001100180]	0.246692	0.00177184
Cyp3a59	cytochrome P450, subfamily 3A, polypeptide 59 (Cyp3a59), mRNA [NM_001105160]	0.227649	<0.001
Cyp4f17	cytochrome P450, family 4, subfamily f, polypeptide 17 (Cyp4f17), mRNA [NM_001101445]	0.220169	0.00690671
D2hgdh	D-2-hydroxyglutarate dehydrogenase (D2hgdh), nuclear gene encoding mitochondrial protein, mRNA [NM_178882]	0.246805	<0.001
Dak	dihydroxyacetone kinase 2 homolog (yeast) (Dak), mRNA [NM_145496]	0.210622	0.00302944
Dars2	aspartyl-tRNA synthetase 2 (mitochondrial) (Dars2), nuclear gene encoding mitochondrial protein, mRNA [NM_172644]	0.297797	0.00853178
Dcaf12l1	DDB1 and CUL4 associated factor 12-like 1 (Dcaf12l1), transcript variant A, mRNA [NM_178739]	0.236924	0.0085095
Dcun1d2	DCN1, defective in cullin neddylation 1, domain containing 2 (S. cerevisiae) (Dcun1d2), transcript variant 1, mRNA [NM_001024504]	0.281404	0.00335267
Dcxr	dicarbonyl L-xylulose reductase (Dcxr), mRNA [NM_026428]	0.159984	0.00269164
Ddah1	dimethylarginine dimethylaminohydrolase 1 (Ddah1), mRNA [NM_026993]	0.119226	0.00511557
Ddc	dopa decarboxylase (Ddc), transcript variant 2, mRNA [NM_016672]	0.284071	0.00484081
Ddt	D-dopachrome tautomerase (Ddt), mRNA [NM_010027]	0.259908	<0.001
Ddx31	DEAD/H (Asp-Glu-Ala-Asp/His) box polypeptide 31 (Ddx31), mRNA [NM_001033294]	0.164648	0.0018285
Ddx58	DEAD (Asp-Glu-Ala-Asp) box polypeptide 58 (Ddx58), mRNA [NM_172689]	0.306937	0.0025083
Decr1	2,4-dienoyl CoA reductase 1, mitochondrial (Decr1), nuclear gene encoding mitochondrial protein, mRNA [NM_026172]	0.271699	0.00702017
Depdc7	DEP domain containing 7 (Depdc7), mRNA [NM_144804]	0.163551	0.00587551
Dera	2-deoxyribose-5-phosphate aldolase homolog (C. elegans) (Dera), mRNA [NM_172733]	0.324399	0.00396407
Derl1	Der1-like domain family, member 1 (Derl1), mRNA [NM_024207]	0.217566	<0.001
Derl2	Der1-like domain family, member 2 (Derl2), mRNA [NM_033562]	0.285167	0.00515088
Dexi	dexamethasone-induced transcript (Dexi), mRNA [NM_021428]	0.215058	0.00905168
Dgcr6	DiGeorge syndrome critical region gene 6 (Dgcr6), mRNA [NM_010047]	0.321533	0.00824823
Dhcr24	24-dehydrocholesterol reductase (Dhcr24), mRNA [NM_053272]	0.142293	<0.001
Dhrs1	dehydrogenase/reductase (SDR family) member 1 (Dhrs1), mRNA [NM_026819]	0.188963	<0.001
Dhrs3	dehydrogenase/reductase (SDR family) member 3 (Dhrs3), transcript variant 1, mRNA [NM_011303]	0.176924	<0.001
Dhrs7b	dehydrogenase/reductase (SDR family) member 7B (Dhrs7b), transcript variant 1, mRNA [NM_001172112]	0.288444	<0.001
Dio1	deiodinase, iodothyronine, type I (Dio1), mRNA [NM_007860]	0.147573	0.00344365
Dleu2	deleted in lymphocytic leukemia, 2 (Dleu2), non-coding RNA [NR_028264]	0.279926	0.00216179
Dlg3	discs, large homolog 3 (Drosophila) (Dlg3), transcript variant 1, mRNA [NM_016747]	0.320796	<0.001
Dmgdh	dimethylglycine dehydrogenase precursor (Dmgdh), nuclear gene encoding mitochondrial protein, mRNA [NM_028772]	0.280426	0.00379243
Dnaja1	DnaJ (Hsp40) homolog, subfamily A, member 1 (Dnaja1), transcript variant 1, mRNA [NM_001164671]	0.294665	<0.001
Dnajc11	DnaJ (Hsp40) homolog, subfamily C, member 11 (Dnajc11), mRNA [NM_172704]	0.21155	0.00185034
Dnajc12	DnaJ (Hsp40) homolog, subfamily C, member 12 (Dnajc12), transcript variant 1, mRNA [NM_013888]	0.22278	0.00475677
Dnajc3	DnaJ (Hsp40) homolog, subfamily C, member 3 (Dnajc3), mRNA [NM_008929]	0.241789	0.00302831
Dnmt3a	DNA methyltransferase 3A (Dnmt3a), transcript variant 1, mRNA [NM_007872]	0.291398	0.00591405
Dock7	dedicator of cytokinesis 7 (Dock7), mRNA [NM_026082]	0.301513	0.00153251
Dpm1	dolichol-phosphate (beta-D) mannosyltransferase 1 (Dpm1), mRNA [NM_010072]	0.241087	<0.001
Dpp4	dipeptidylpeptidase 4 (Dpp4), transcript variant 1, mRNA [NM_010074]	0.211127	0.00833266
Dqx1	DEAQ RNA-dependent ATPase (Dqx1), mRNA [NM_033606]	0.267181	0.00206383
Dusp12	dual specificity phosphatase 12 (Dusp12), mRNA [NM_023173]	0.281004	0.00280485
Dusp19	dual specificity phosphatase 19 (Dusp19), mRNA [NM_024438]	0.12216	0.0035428
Dynll2	dynein light chain LC8-type 2 (Dynll2), transcript variant 1, mRNA [NM_026556]	0.231014	<0.001
Dyx1c1	dyslexia susceptibility 1 candidate 1 homolog (human) (Dyx1c1), transcript variant 1, mRNA [NM_026314]	0.30123	<0.001
Ebpl	emopamil binding protein-like (Ebpl), mRNA [NM_026598]	0.11611	0.00174475
Echdc1	enoyl Coenzyme A hydratase domain containing 1 (Echdc1), transcript variant 1, mRNA [NM_025855]	0.171946	0.0058319
Ecm2	extracellular matrix protein 2, female organ and adipocyte specific (Ecm2), mRNA [NM_001012324]	0.174065	0.00513435
Ecsit	ECSIT homolog (Drosophila) (Ecsit), nuclear gene encoding mitochondrial protein, transcript variant 1, mRNA [NM_012029]	0.317006	0.00250841
Eefsec	eukaryotic elongation factor, selenocysteine-tRNA-specific (Eefsec), mRNA [NM_023060]	0.300311	<0.001
Egfem1	EGF-like and EMI domain containing 1 (Egfem1), transcript variant 1, mRNA [NM_029412]	0.222881	0.00159197
Ehd3	EH-domain containing 3 (Ehd3), mRNA [NM_020578]	0.161516	0.00129679
Eif3c	ens|eukaryotic translation initiation factor 3, subunit C [Source:MGI Symbol;Acc:MGI:1926966] [ENSMUST00000032992]	0.19275	<0.001
Elovl2	elongation of very long chain fatty acids (FEN1/Elo2, SUR4/Elo3, yeast)-like 2 (Elovl2), mRNA [NM_019423]	0.147732	0.00631298
Elp4	elongation protein 4 homolog (S. cerevisiae) (Elp4), mRNA [NM_023876]	0.293417	0.00428928
Emc10	ER membrane protein complex subunit 10 (Emc10), mRNA [NM_197991]	0.29559	<0.001
Eme2	essential meiotic endonuclease 1 homolog 2 (S. pombe) (Eme2), mRNA [NM_001163102]	0.317417	<0.001
Emr4	EGF-like module containing, mucin-like, hormone receptor-like sequence 4 (Emr4), mRNA [NM_139138]	0.183719	<0.001
Enox2	ecto-NOX disulfide-thiol exchanger 2 (Enox2), transcript variant 1, mRNA [NM_001271447]	0.32578	<0.001
Enpp3	ectonucleotide pyrophosphatase/phosphodiesterase 3 (Enpp3), mRNA [NM_134005]	0.234208	0.00312976
Epb4.1l4b	erythrocyte protein band 4.1-like 4b (Epb4.1l4b), mRNA [NM_019427]	0.324809	0.00109385
Eprs	glutamyl-prolyl-tRNA synthetase (Eprs), mRNA [NM_029735]	0.239818	0.00324595
Ept1	ethanolaminephosphotransferase 1 (CDP-ethanolamine-specific) (Ept1), mRNA [NM_027652]	0.30286	0.00503875
Erc2	ELKS/RAB6-interacting/CAST family member 2 (Erc2), mRNA [NM_177814]	0.19237	0.00371798
Ercc6	excision repair cross-complementing rodent repair deficiency, complementation group 6 (Ercc6), mRNA [NM_001081221]	0.276606	0.00730118
Ermn	ermin, ERM-like protein (Ermn), mRNA [NM_029972]	0.320895	0.00781726
Ero1lb	ERO1-like beta (S. cerevisiae) (Ero1lb), mRNA [NM_026184]	0.328832	<0.001
Esr1	estrogen receptor 1 (alpha) (Esr1), mRNA [NM_007956]	0.204663	0.0023449
Esrp2	epithelial splicing regulatory protein 2 (Esrp2), mRNA [NM_176838]	0.214328	<0.001
Etfa	electron transferring flavoprotein, alpha polypeptide (Etfa), nuclear gene encoding mitochondrial protein, mRNA [NM_145615]	0.325235	0.00956498
Etfb	electron transferring flavoprotein, beta polypeptide (Etfb), mRNA [NM_026695]	0.330071	<0.001
Ethe1	ethylmalonic encephalopathy 1 (Ethe1), nuclear gene encoding mitochondrial protein, mRNA [NM_023154]	0.252742	0.00245836
Etnk2	ethanolamine kinase 2 (Etnk2), mRNA [NM_175443]	0.117945	<0.001
Exoc3	exocyst complex component 3 (Exoc3), mRNA [NM_177333]	0.242171	0.00551359
Extl1	exostoses (multiple)-like 1 (Extl1), mRNA [NM_019578]	0.180904	<0.001
F10	coagulation factor X (F10), transcript variant 2, mRNA [NM_007972]	0.267326	<0.001
F13b	coagulation factor XIII, beta subunit (F13b), mRNA [NM_031164]	0.146009	<0.001
F2	coagulation factor II (F2), mRNA [NM_010168]	0.281937	<0.001
F5	coagulation factor V (F5), mRNA [NM_007976]	0.221351	0.00728826
F8	coagulation factor VIII (F8), transcript variant 1, mRNA [NM_007977]	0.283925	0.00264944
F9	coagulation factor IX (F9), mRNA [NM_007979]	0.229884	0.00127845
Faah	fatty acid amide hydrolase (Faah), mRNA [NM_010173]	0.307698	<0.001
Fads6	fatty acid desaturase domain family, member 6 (Fads6), mRNA [NM_178035]	0.261281	<0.001
Fads6	fatty acid desaturase domain family, member 6 (Fads6), mRNA [NM_178035]	0.216615	<0.001
Fah	fumarylacetoacetate hydrolase (Fah), mRNA [NM_010176]	0.136596	0.00161794
Fam133b	family with sequence similarity 133, member B (Fam133b), mRNA [NM_001042501]	0.241851	0.00786222
Fam136a	family with sequence similarity 136, member A (Fam136a), mRNA [NM_025591]	0.238708	0.00126468
Fam149b	family with sequence similarity 149, member B (Fam149b), transcript variant 1, mRNA [NM_001024512]	0.323294	<0.001
Fam151a	family with sequence simliarity 151, member A (Fam151a), mRNA [NM_146149]	0.202289	<0.001
Fam169b	family with sequence similarity 169, member B (Fam169b), mRNA [NM_001013811]	0.217528	<0.001
Fam187b	family with sequence similarity 187, member B (Fam187b), transcript variant 1, mRNA [NM_175240]	0.279507	0.00244059
Fam20c	family with sequence similarity 20, member C (Fam20c), mRNA [NM_030565]	0.326676	0.00792674
Fam210a	family with sequence similarity 210, member A (Fam210a), mRNA [NM_153794]	0.270193	<0.001
Fam213b	family with sequence similarity 213, member B (Fam213b), mRNA [NM_025582]	0.179129	0.00147791
Fam222a	family with sequence similarity 222, member A (Fam222a), mRNA [NM_001004180]	0.152154	<0.001
Fam228b	family with sequence similarity 228, member B (Fam228b), mRNA [NM_175431]	0.114562	<0.001
Fam50b	family with sequence similarity 50, member B (Fam50b), mRNA [NM_138746]	0.190668	<0.001
Fam82b	family with sequence similarity 82, member B (Fam82b), mRNA [NM_025476]	0.237335	<0.001
Fam83f	family with sequence similarity 83, member F (Fam83f), mRNA [NM_145986]	0.316037	0.00230466
Fam84b	family with sequence similarity 84, member B (Fam84b), mRNA [NM_001162926]	0.197676	<0.001
Fam89a	family with sequence similarity 89, member A (Fam89a), mRNA [NM_001081120]	0.121842	0.00527085
Fam96b	family with sequence similarity 96, member B (Fam96b), mRNA [NM_026753]	0.329208	<0.001
Fancl	Fanconi anemia, complementation group L (Fancl), mRNA [NM_025923]	0.296994	<0.001
Fastkd2	FAST kinase domains 2 (Fastkd2), mRNA [NM_172422]	0.118354	0.00333759
Fbp1	fructose bisphosphatase 1 (Fbp1), mRNA [NM_019395]	0.251344	<0.001
Fbxl3	F-box and leucine-rich repeat protein 3 (Fbxl3), mRNA [NM_015822]	0.17614	0.0096482
Fdft1	farnesyl diphosphate farnesyl transferase 1 (Fdft1), mRNA [NM_010191]	0.301069	0.00573896
Fdx1	ferredoxin 1 (Fdx1), nuclear gene encoding mitochondrial protein, mRNA [NM_007996]	0.304058	0.00442419
Fdxacb1	ferredoxin-fold anticodon binding domain containing 1 (Fdxacb1), mRNA [NM_198675]	0.280129	<0.001
Fermt2	fermitin family homolog 2 (Drosophila) (Fermt2), mRNA [NM_146054]	0.321962	<0.001
Fert2	fer (fms/fps related) protein kinase, testis specific 2 (Fert2), transcript variant 1, mRNA [NM_001037997]	0.20473	0.00221499
Fetub	fetuin beta (Fetub), transcript variant 1, mRNA [NM_021564]	0.281518	0.0017958
Fgd6	FYVE, RhoGEF and PH domain containing 6 (Fgd6), mRNA [NM_053072]	0.257664	0.00588372
Fgf12	fibroblast growth factor 12 (Fgf12), transcript variant 1, mRNA [NM_183064]	0.295201	0.00314229
Fgfr2	fibroblast growth factor receptor 2 (Fgfr2), transcript variant 1, mRNA [NM_010207]	0.288367	<0.001
Fgfr4	fibroblast growth factor receptor 4 (Fgfr4), mRNA [NM_008011]	0.266002	<0.001
Fh1	fumarate hydratase 1 (Fh1), mRNA [NM_010209]	0.238127	<0.001
Fhit	fragile histidine triad gene (Fhit), mRNA [NM_010210]	0.303622	<0.001
Fign	fidgetin (Fign), transcript variant 1, mRNA [NM_021716]	0.266121	0.00478512
Fkbp2	FK506 binding protein 2 (Fkbp2), transcript variant 1, mRNA [NM_008020]	0.285376	<0.001
Flad1	RFad1, flavin adenine dinucleotide synthetase, homolog (yeast) (Flad1), mRNA [NM_177041]	0.310929	0.00525677
Fmo1	flavin containing monooxygenase 1 (Fmo1), mRNA [NM_010231]	0.124723	0.00297439
Fmo1	flavin containing monooxygenase 1 (Fmo1), mRNA [NM_010231]	0.122701	0.00102684
Fmo5	flavin containing monooxygenase 5 (Fmo5), transcript variant 1, mRNA [NM_001161765]	0.293527	0.0030259
Fmod	fibromodulin (Fmod), mRNA [NM_021355]	0.265725	0.00757696
Fn3k	fructosamine 3 kinase (Fn3k), transcript variant 2, mRNA [NM_001038699]	0.103175	<0.001
Folr2	folate receptor 2 (fetal) (Folr2), mRNA [NM_008035]	0.203178	<0.001
Foxa2	forkhead box A2 (Foxa2), mRNA [NM_010446]	0.176191	<0.001
Foxa2	forkhead box A2 (Foxa2), mRNA [NM_010446]	0.160395	<0.001
Foxo4	forkhead box O4 (Foxo4), mRNA [NM_018789]	0.220484	0.00861832
Ftsj1	FtsJ homolog 1 (E. coli) (Ftsj1), mRNA [NM_133991]	0.288907	0.00231473
Ftsj2	FtsJ homolog 2 (E. coli) (Ftsj2), mRNA [NM_026510]	0.290634	<0.001
Fut10	fucosyltransferase 10 (Fut10), mRNA [NM_134161]	0.303856	<0.001
Fuz	fuzzy homolog (Drosophila) (Fuz), mRNA [NM_027376]	0.121863	0.00141081
Fxyd1	FXYD domain-containing ion transport regulator 1 (Fxyd1), transcript variant 3, mRNA [NM_052992]	0.230206	<0.001
Fxyd2	FXYD domain-containing ion transport regulator 2 (Fxyd2), transcript variant b, mRNA [NM_052823]	0.331705	0.00398918
Gadd45gip1	growth arrest and DNA-damage-inducible, gamma interacting protein 1 (Gadd45gip1), mRNA [NM_183358]	0.280382	0.00454503
Galk2	galactokinase 2 (Galk2), mRNA [NM_175154]	0.297654	0.00358752
Gas1	growth arrest specific 1 (Gas1), mRNA [NM_008086]	0.123467	0.00506093
Gchfr	GTP cyclohydrolase I feedback regulator (Gchfr), mRNA [NM_177157]	0.174956	<0.001
Gckr	glucokinase regulatory protein (Gckr), mRNA [NM_144909]	0.131288	0.00358383
Gcsh	glycine cleavage system protein H (aminomethyl carrier) (Gcsh), nuclear gene encoding mitochondrial protein, mRNA [NM_026572]	0.303023	<0.001
Gfm2	G elongation factor, mitochondrial 2 (Gfm2), nuclear gene encoding mitochondrial protein, transcript variant 1, mRNA [NM_177266]	0.187717	<0.001
Gfod2	glucose-fructose oxidoreductase domain containing 2 (Gfod2), mRNA [NM_027469]	0.273688	0.00570035
Gfra1	glial cell line derived neurotrophic factor family receptor alpha 1 (Gfra1), mRNA [NM_010279]	0.194387	<0.001
Ggcx	gamma-glutamyl carboxylase (Ggcx), mRNA [NM_019802]	0.132979	0.00207302
Ggt6	gamma-glutamyltransferase 6 (Ggt6), mRNA [NM_027819]	0.155851	0.00451759
Gja10	gap junction protein, alpha 10 (Gja10), mRNA [NM_010289]	0.327131	0.00421796
Gjb1	gap junction protein, beta 1 (Gjb1), mRNA [NM_008124]	0.196946	<0.001
Glo1	glyoxalase 1 (Glo1), transcript variant 1, mRNA [NM_025374]	0.260738	<0.001
Glod4	glyoxalase domain containing 4 (Glod4), mRNA [NM_026029]	0.289711	0.00829622
Glul	glutamate-ammonia ligase (glutamine synthetase) (Glul), mRNA [NM_008131]	0.108606	<0.001
Glyat	glycine-N-acyltransferase (Glyat), nuclear gene encoding mitochondrial protein, mRNA [NM_145935]	0.206795	<0.001
Glyctk	glycerate kinase (Glyctk), transcript variant 1, mRNA [NM_174846]	0.296288	0.00536581
Gmppb	GDP-mannose pyrophosphorylase B (Gmppb), mRNA [NM_177910]	0.317972	0.00174748
Gng8	guanine nucleotide binding protein (G protein), gamma 8 (Gng8), mRNA [NM_010320]	0.289867	0.00751523
Gnpnat1	glucosamine-phosphate N-acetyltransferase 1 (Gnpnat1), mRNA [NM_019425]	0.303049	<0.001
Gnptg	N-acetylglucosamine-1-phosphotransferase, gamma subunit (Gnptg), mRNA [NM_172529]	0.270518	0.00940748
Gorasp1	golgi reassembly stacking protein 1 (Gorasp1), mRNA [NM_028976]	0.237325	0.00200248
Gpat2	glycerol-3-phosphate acyltransferase 2, mitochondrial (Gpat2), nuclear gene encoding mitochondrial protein, mRNA [NM_001081089]	0.220211	<0.001
Gphn	gephyrin (Gphn), transcript variant 1, mRNA [NM_145965]	0.213314	<0.001
Gpld1	glycosylphosphatidylinositol specific phospholipase D1 (Gpld1), mRNA [NM_008156]	0.171494	0.00383318
Gpr110	G protein-coupled receptor 110 (Gpr110), mRNA [NM_133776]	0.100171	0.00371823
Gpr12	G-protein coupled receptor 12 (Gpr12), transcript variant 1, mRNA [NM_001010941]	0.177686	0.0044248
Gprc5c	G protein-coupled receptor, family C, group 5, member C (Gprc5c), transcript variant 1, mRNA [NM_001110337]	0.274885	0.0016118
Gpt	glutamic pyruvic transaminase, soluble (Gpt), mRNA [NM_182805]	0.322929	<0.001
Gpx1	glutathione peroxidase 1 (Gpx1), mRNA [NM_008160]	0.305801	0.00260719
Gpx6	glutathione peroxidase 6 (Gpx6), mRNA [NM_145451]	0.128233	<0.001
Gspt1	G1 to S phase transition 1 (Gspt1), transcript variant 1, mRNA [NM_146066]	0.146822	<0.001
Gstm1	glutathione S-transferase, mu 1 (Gstm1), mRNA [NM_010358]	0.181268	<0.001
Gstm2	glutathione S-transferase, mu 2 (Gstm2), mRNA [NM_008183]	0.309083	0.00832922
Gstm3	glutathione S-transferase, mu 3 (Gstm3), mRNA [NM_010359]	0.15082	0.00207571
Gstm4	glutathione S-transferase, mu 4 (Gstm4), transcript variant 1, mRNA [NM_026764]	0.16219	0.00101501
Gstt3	glutathione S-transferase, theta 3 (Gstt3), mRNA [NM_133994]	0.276005	0.00416037
Gstz1	glutathione transferase zeta 1 (maleylacetoacetate isomerase) (Gstz1), transcript variant 2, mRNA [NM_001252555]	0.178248	<0.001
Gtf2i	general transcription factor II I (Gtf2i), transcript variant 2, mRNA [NM_010365]	0.24798	<0.001
Gtpbp5	GTP binding protein 5 (Gtpbp5), transcript variant 1, mRNA [NM_181424]	0.217023	<0.001
Gtpbp8	GTP-binding protein 8 (putative) (Gtpbp8), transcript variant 1, mRNA [NM_025332]	0.265164	0.00437006
Guca1a	guanylate cyclase activator 1a (retina) (Guca1a), mRNA [NM_008189]	0.288992	0.00880078
Gulo	gulonolactone (L-) oxidase (Gulo), mRNA [NM_178747]	0.239713	0.00100113
H2afv	H2A histone family, member V (H2afv), mRNA [NM_029938]	0.251311	0.00117934
H2-Ke6	H2-K region expressed gene 6 (H2-Ke6), mRNA [NM_013543]	0.268334	0.00137432
H2-Q1	histocompatibility 2, Q region locus 1 (H2-Q1), mRNA [NM_010390]	0.216528	0.00282412
Habp4	hyaluronic acid binding protein 4 (Habp4), mRNA [NM_019986]	0.321244	<0.001
Hacl1	2-hydroxyacyl-CoA lyase 1 (Hacl1), mRNA [NM_019975]	0.282952	<0.001
Hagh	hydroxyacyl glutathione hydrolase (Hagh), transcript variant 2, mRNA [NM_001159626]	0.148551	<0.001
Hax1	HCLS1 associated X-1 (Hax1), mRNA [NM_011826]	0.306094	<0.001
Hdhd2	haloacid dehalogenase-like hydrolase domain containing 2 (Hdhd2), transcript variant 3, mRNA [NM_001039202]	0.240419	<0.001
Hebp1	heme binding protein 1 (Hebp1), mRNA [NM_013546]	0.148373	<0.001
Hemk1	HemK methyltransferase family member 1 (Hemk1), mRNA [NM_133984]	0.195643	0.0017626
Hhip	Hedgehog-interacting protein (Hhip), mRNA [NM_020259]	0.179	0.00366682
Hibadh	3-hydroxyisobutyrate dehydrogenase (Hibadh), mRNA [NM_145567]	0.126815	0.00471613
Hibch	3-hydroxyisobutyryl-Coenzyme A hydrolase (Hibch), nuclear gene encoding mitochondrial protein, mRNA [NM_146108]	0.183816	0.00201419
Hint2	histidine triad nucleotide binding protein 2 (Hint2), nuclear gene encoding mitochondrial protein, mRNA [NM_026871]	0.287784	0.00161263
Hist1h2bm	histone cluster 1, H2bm (Hist1h2bm), mRNA [NM_178200]	0.290622	0.00128512
Hist1h4i	histone cluster 1, H4i (Hist1h4i), mRNA [NM_175656]	0.165125	0.00650008
Hmgcs2	3-hydroxy-3-methylglutaryl-Coenzyme A synthase 2 (Hmgcs2), nuclear gene encoding mitochondrial protein, mRNA [NM_008256]	0.130111	<0.001
Hn1l	hematological and neurological expressed 1-like (Hn1l), mRNA [NM_198937]	0.284558	<0.001
Hnf4a	hepatic nuclear factor 4, alpha (Hnf4a), mRNA [NM_008261]	0.321558	<0.001
Hnmt	histamine N-methyltransferase (Hnmt), mRNA [NM_080462]	0.195379	<0.001
Hoga1	4-hydroxy-2-oxoglutarate aldolase 1 (Hoga1), nuclear gene encoding mitochondrial protein, mRNA [NM_026152]	0.228865	0.00223034
Homer2	homer homolog 2 (Drosophila) (Homer2), transcript variant 1, mRNA [NM_011983]	0.227308	0.00392558
Hpgd	hydroxyprostaglandin dehydrogenase 15 (NAD) (Hpgd), mRNA [NM_008278]	0.274575	0.00373773
Hrg	histidine-rich glycoprotein (Hrg), mRNA [NM_053176]	0.166201	<0.001
Hsd11b1	hydroxysteroid 11-beta dehydrogenase 1 (Hsd11b1), transcript variant 1, mRNA [NM_008288]	0.129679	<0.001
Hsd17b2	hydroxysteroid (17-beta) dehydrogenase 2 (Hsd17b2), mRNA [NM_008290]	0.216094	0.00182971
Hsd17b6	hydroxysteroid (17-beta) dehydrogenase 6 (Hsd17b6), mRNA [NM_013786]	0.316633	0.00249384
Hsd3b1	hydroxy-delta-5-steroid dehydrogenase, 3 beta- and steroid delta-isomerase 1 (Hsd3b1), mRNA [NM_008293]	0.151513	<0.001
Hsf2	heat shock factor 2 (Hsf2), mRNA [NM_008297]	0.288209	<0.001
Htra4	HtrA serine peptidase 4 (Htra4), mRNA [NM_001081187]	0.232207	<0.001
Hyou1	hypoxia up-regulated 1 (Hyou1), mRNA [NM_021395]	0.136258	0.00166054
Iah1	isoamyl acetate-hydrolyzing esterase 1 homolog (S. cerevisiae) (Iah1), mRNA [NM_026347]	0.330243	<0.001
Ide	insulin degrading enzyme (Ide), mRNA [NM_031156]	0.317644	<0.001
Idh1	isocitrate dehydrogenase 1 (NADP+), soluble (Idh1), transcript variant 2, mRNA [NM_010497]	0.29878	0.00741621
Idh2	isocitrate dehydrogenase 2 (NADP+), mitochondrial (Idh2), nuclear gene encoding mitochondrial protein, mRNA [NM_173011]	0.254959	0.00271613
Idnk	idnK gluconokinase homolog (E. coli) (Idnk), transcript variant 1, mRNA [NM_198004]	0.293305	<0.001
Ifi27l2a	interferon, alpha-inducible protein 27 like 2A (Ifi27l2a), mRNA [NM_029803]	0.19997	0.00258174
Ifih1	interferon induced with helicase C domain 1 (Ifih1), transcript variant 1, mRNA [NM_027835]	0.310303	0.00510021
Ifitm3	interferon induced transmembrane protein 3 (Ifitm3), mRNA [NM_025378]	0.320272	<0.001
Ift20	intraflagellar transport 20 (Ift20), mRNA [NM_018854]	0.273362	0.00103016
Igf1	insulin-like growth factor 1 (Igf1), transcript variant 1, mRNA [NM_010512]	0.321263	<0.001
Ikbip	IKBKB interacting protein (Ikbip), transcript variant 2, mRNA [NM_027078]	0.318455	0.0081461
Ikbke	inhibitor of kappaB kinase epsilon (Ikbke), mRNA [NM_019777]	0.313919	<0.001
Il11ra1	interleukin 11 receptor, alpha chain 1 (Il11ra1), transcript variant 3, mRNA [NM_001172054]	0.211623	0.00336976
Il13ra2	interleukin 13 receptor, alpha 2 (Il13ra2), mRNA [NM_008356]	0.283185	<0.001
Il18	interleukin 18 (Il18), mRNA [NM_008360]	0.332927	0.00169549
Il27	interleukin 27 (Il27), mRNA [NM_145636]	0.267681	<0.001
Il4i1	interleukin 4 induced 1 (Il4i1), mRNA [NM_010215]	0.232534	<0.001
Il7	interleukin 7 (Il7), mRNA [NM_008371]	0.215654	0.00377275
Immp1l	IMP1 inner mitochondrial membrane peptidase-like (S. cerevisiae) (Immp1l), nuclear gene encoding mitochondrial protein, mRNA [NM_028260]	0.291585	<0.001
Immp2l	IMP2 inner mitochondrial membrane peptidase-like (S. cerevisiae) (Immp2l), nuclear gene encoding mitochondrial protein, mRNA [NM_053122]	0.176311	0.00475011
Impa1	inositol (myo)-1(or 4)-monophosphatase 1 (Impa1), mRNA [NM_018864]	0.259087	0.00235797
Impg2	interphotoreceptor matrix proteoglycan 2 (Impg2), mRNA [NM_174876]	0.230946	0.00122912
Ing3	inhibitor of growth family, member 3 (Ing3), mRNA [NM_023626]	0.320404	0.00824367
Inhbc	inhibin beta-C (Inhbc), mRNA [NM_010565]	0.162753	<0.001
Insc	inscuteable homolog (Drosophila) (Insc), mRNA [NM_173767]	0.332255	0.00292482
Ints3	integrator complex subunit 3 (Ints3), transcript variant 1, mRNA [NM_145540]	0.253573	0.00556617
Invs	inversin (Invs), mRNA [NM_010569]	0.130956	<0.001
Ipp	IAP promoted placental gene (Ipp), mRNA [NM_008389]	0.275954	<0.001
Iqcc	IQ motif containing C (Iqcc), mRNA [NM_198026]	0.31716	0.0030266
Irak1bp1	interleukin-1 receptor-associated kinase 1 binding protein 1 (Irak1bp1), transcript variant 1, mRNA [NM_022986]	0.266834	0.00299165
Irf3	interferon regulatory factor 3 (Irf3), transcript variant 1, mRNA [NM_016849]	0.295453	<0.001
Irs4	insulin receptor substrate 4 (Irs4), mRNA [NM_010572]	0.2342	0.00499254
Isg15	ISG15 ubiquitin-like modifier (Isg15), mRNA [NM_015783]	0.273284	0.00260374
Islr	immunoglobulin superfamily containing leucine-rich repeat (Islr), transcript variant 1, mRNA [NM_012043]	0.302466	<0.001
Isoc1	isochorismatase domain containing 1 (Isoc1), mRNA [NM_025478]	0.31739	0.0061051
Itgb3bp	integrin beta 3 binding protein (beta3-endonexin) (Itgb3bp), mRNA [NM_026348]	0.328423	0.00126671
Itih2	inter-alpha trypsin inhibitor, heavy chain 2 (Itih2), mRNA [NM_010582]	0.311801	0.00185373
Itih4	inter alpha-trypsin inhibitor, heavy chain 4 (Itih4), transcript variant 1, mRNA [NM_018746]	0.300449	0.00122549
Ivd	isovaleryl coenzyme A dehydrogenase (Ivd), nuclear gene encoding mitochondrial protein, mRNA [NM_019826]	0.144968	<0.001
Izumo4	IZUMO family member 4 (Izumo4), mRNA [NM_027829]	0.141079	<0.001
Jmjd8	jumonji domain containing 8 (Jmjd8), mRNA [NM_028101]	0.124339	<0.001
Josd2	Josephin domain containing 2 (Josd2), transcript variant 1, mRNA [NM_001205070]	0.290859	<0.001
Kank1	KN motif and ankyrin repeat domains 1 (Kank1), mRNA [NM_181404]	0.215637	0.00395924
Kank2	KN motif and ankyrin repeat domains 2 (Kank2), mRNA [NM_145611]	0.317134	0.00102806
Kbtbd13	kelch repeat and BTB (POZ) domain containing 13 (Kbtbd13), mRNA [NM_028974]	0.266048	0.00774945
Kcne1l	potassium voltage-gated channel, Isk-related family, member 1-like, pseudogene (Kcne1l), mRNA [NM_021487]	0.14143	0.00684266
Kctd2	potassium channel tetramerisation domain containing 2 (Kctd2), mRNA [NM_183285]	0.319148	0.0028808
Kctd21	potassium channel tetramerisation domain containing 21 (Kctd21), mRNA [NM_001039039]	0.140693	<0.001
Khdrbs3	KH domain containing, RNA binding, signal transduction associated 3 (Khdrbs3), mRNA [NM_010158]	0.275158	<0.001
Khk	ketohexokinase (Khk), mRNA [NM_008439]	0.220401	0.0023598
Kif16b	kinesin family member 16B (Kif16b), mRNA [NM_001081133]	0.332872	<0.001
Kifc2	kinesin family member C2 (Kifc2), mRNA [NM_010630]	0.311963	0.00194916
Klf12	Kruppel-like factor 12 (Klf12), mRNA [NM_010636]	0.218689	0.00972644
Klhl13	kelch-like 13 (Klhl13), mRNA [NM_026167]	0.156331	0.00316582
Klkb1	kallikrein B, plasma 1 (Klkb1), mRNA [NM_008455]	0.123473	<0.001
Kptn	kaptin (Kptn), mRNA [NM_133727]	0.19259	0.00431958
Kynu	kynureninase (L-kynurenine hydrolase) (Kynu), mRNA [NM_027552]	0.172749	0.00566166
L2hgdh	L-2-hydroxyglutarate dehydrogenase (L2hgdh), nuclear gene encoding mitochondrial protein, mRNA [NM_145443]	0.168793	<0.001
L3hypdh	L-3-hydroxyproline dehydratase (trans-) (L3hypdh), mRNA [NM_026038]	0.109946	0.00102565
l7Rn6	lethal, Chr 7, Rinchik 6 (l7Rn6), mRNA [NM_026304]	0.203707	<0.001
l7Rn6	lethal, Chr 7, Rinchik 6 (l7Rn6), mRNA [NM_026304]	0.147116	<0.001
Lace1	lactation elevated 1 (Lace1), mRNA [NM_145743]	0.180393	<0.001
Lactb2	lactamase, beta 2 (Lactb2), mRNA [NM_145381]	0.109943	<0.001
Lama1	laminin, alpha 1 (Lama1), mRNA [NM_008480]	0.186366	0.00663153
Lamp2	lysosomal-associated membrane protein 2 (Lamp2), transcript variant 2, mRNA [NM_010685]	0.290521	<0.001
Lamp3	lysosomal-associated membrane protein 3 (Lamp3), mRNA [NM_177356]	0.270703	0.00495609
Lamtor2	late endosomal/lysosomal adaptor, MAPK and MTOR activator 2 (Lamtor2), mRNA [NM_031248]	0.263096	<0.001
Lamtor4	late endosomal/lysosomal adaptor, MAPK and MTOR activator 4 (Lamtor4), mRNA [NM_001081108]	0.308953	<0.001
Lancl1	LanC (bacterial lantibiotic synthetase component C)-like 1 (Lancl1), transcript variant 2, mRNA [NM_021295]	0.317371	0.00782578
Lap3	leucine aminopeptidase 3 (Lap3), mRNA [NM_024434]	0.13395	0.0036588
Larp1b	La ribonucleoprotein domain family, member 1B (Larp1b), mRNA [NM_001040399]	0.25979	0.00209921
Lcat	lecithin cholesterol acyltransferase (Lcat), mRNA [NM_008490]	0.268099	<0.001
Lect2	leukocyte cell-derived chemotaxin 2 (Lect2), mRNA [NM_010702]	0.124452	0.0025168
Lgals9	lectin, galactose binding, soluble 9 (Lgals9), transcript variant 1, mRNA [NM_010708]	0.271016	0.00353909
Lhfpl2	lipoma HMGIC fusion partner-like 2 (Lhfpl2), mRNA [NM_172589]	0.262324	0.00333249
Lhpp	phospholysine phosphohistidine inorganic pyrophosphate phosphatase (Lhpp), mRNA [NM_029609]	0.287753	0.0096609
Lifr	leukemia inhibitory factor receptor (Lifr), transcript variant 1, mRNA [NM_013584]	0.220306	0.00874168
Lman1	lectin, mannose-binding, 1 (Lman1), transcript variant 1, mRNA [NM_027400]	0.256847	0.00223254
Lman2	lectin, mannose-binding 2 (Lman2), mRNA [NM_025828]	0.205516	<0.001
Lmf1	lipase maturation factor 1 (Lmf1), transcript variant 1, mRNA [NM_029624]	0.298956	0.00175445
Lmnb2	lamin B2 (Lmnb2), mRNA [NM_010722]	0.190185	<0.001
Lmod3	leiomodin 3 (fetal) (Lmod3), mRNA [NM_001081157]	0.157163	0.00400711
Loxl3	lysyl oxidase-like 3 (Loxl3), mRNA [NM_013586]	0.331468	0.0059524
Lrig1	leucine-rich repeats and immunoglobulin-like domains 1 (Lrig1), mRNA [NM_008377]	0.16373	<0.001
Lrig3	leucine-rich repeats and immunoglobulin-like domains 3 (Lrig3), mRNA [NM_177152]	0.310811	0.00253513
Lrpprc	leucine-rich PPR-motif containing (Lrpprc), mRNA [NM_028233]	0.326315	<0.001
Lrrc51	leucine rich repeat containing 51 (Lrrc51), transcript variant 1, mRNA [NM_027053]	0.154513	0.00108353
Lrriq3	leucine-rich repeats and IQ motif containing 3 (Lrriq3), mRNA [NM_028938]	0.312461	0.00231803
Lrrn3	leucine rich repeat protein 3, neuronal (Lrrn3), transcript variant 2, mRNA [NM_010733]	0.264603	<0.001
Lrsam1	leucine rich repeat and sterile alpha motif containing 1 (Lrsam1), mRNA [NM_199302]	0.264917	<0.001
Lsr	lipolysis stimulated lipoprotein receptor (Lsr), transcript variant 1, mRNA [NM_017405]	0.24038	0.00437727
Ly6e	lymphocyte antigen 6 complex, locus E (Ly6e), transcript variant 1, mRNA [NM_001164036]	0.293957	0.00774579
Ly6f	lymphocyte antigen 6 complex, locus F (Ly6f), mRNA [NM_008530]	0.179966	<0.001
Ly6g	ens|lymphocyte antigen 6 complex, locus G [Source:MGI Symbol;Acc:MGI:109440] [ENSMUST00000023246]	0.266319	<0.001
Lyplal1	lysophospholipase-like 1 (Lyplal1), mRNA [NM_146106]	0.178267	<0.001
Magix	MAGI family member, X-linked (Magix), transcript variant 1, mRNA [NM_018832]	0.106165	<0.001
Magt1	magnesium transporter 1 (Magt1), transcript variant 2, mRNA [NM_025952]	0.312427	0.00837038
Mamdc4	MAM domain containing 4 (Mamdc4), mRNA [NM_001081199]	0.265827	0.00606051
Mapt	microtubule-associated protein tau (Mapt), transcript variant 1, mRNA [NM_001038609]	0.175854	0.00256061
Marc2	mitochondrial amidoxime reducing component 2 (Marc2), nuclear gene encoding mitochondrial protein, mRNA [NM_133684]	0.246956	<0.001
Mas1	MAS1 oncogene (Mas1), mRNA [NM_008552]	0.198192	0.00153701
Masp2	mannan-binding lectin serine peptidase 2 (Masp2), transcript variant 1, mRNA [NM_001003893]	0.207941	<0.001
Mat1a	methionine adenosyltransferase I, alpha (Mat1a), mRNA [NM_133653]	0.322496	<0.001
Mavs	mitochondrial antiviral signaling protein (Mavs), nuclear gene encoding mitochondrial protein, transcript variant 1, mRNA [NM_144888]	0.221476	0.00528928
Mccc1	methylcrotonoyl-Coenzyme A carboxylase 1 (alpha) (Mccc1), nuclear gene encoding mitochondrial protein, mRNA [NM_023644]	0.217397	<0.001
Mccc2	methylcrotonoyl-Coenzyme A carboxylase 2 (beta) (Mccc2), nuclear gene encoding mitochondrial protein, mRNA [NM_030026]	0.22244	0.00441894
Mcee	methylmalonyl CoA epimerase (Mcee), mRNA [NM_028626]	0.109678	0.00420259
Mcfd2	multiple coagulation factor deficiency 2 (Mcfd2), transcript variant 2, mRNA [NM_139295]	0.196387	<0.001
Mdh1	malate dehydrogenase 1, NAD (soluble) (Mdh1), mRNA [NM_008618]	0.191132	0.00235885
Med14	mediator complex subunit 14 (Med14), transcript variant 2, mRNA [NM_012005]	0.303481	0.00387415
Med29	mediator complex subunit 29 (Med29), mRNA [NM_026042]	0.328043	0.00143436
Meiob	meiosis specific with OB domains (Meiob), mRNA [NM_029197]	0.162465	0.00369584
Meox1	mesenchyme homeobox 1 (Meox1), mRNA [NM_010791]	0.272709	<0.001
Metap1d	methionyl aminopeptidase type 1D (mitochondrial) (Metap1d), nuclear gene encoding mitochondrial protein, mRNA [NM_025633]	0.223351	0.00125102
Mettl17	methyltransferase like 17 (Mettl17), mRNA [NM_001029990]	0.198518	0.00100124
Mettl23	methyltransferase like 23 (Mettl23), mRNA [NM_028865]	0.223093	0.00222233
Mettl3	methyltransferase like 3 (Mettl3), mRNA [NM_019721]	0.228707	0.00229276
Mettl8	methyltransferase like 8 (Mettl8), transcript variant a, mRNA [NM_145524]	0.131389	<0.001
Mfhas1	malignant fibrous histiocytoma amplified sequence 1 (Mfhas1), mRNA [NM_001081279]	0.275832	0.00218938
Mfsd1	major facilitator superfamily domain containing 1 (Mfsd1), mRNA [NM_025813]	0.308561	<0.001
Mia1	melanoma inhibitory activity 1 (Mia1), mRNA [NM_019394]	0.214734	0.00219704
Mien1	migration and invasion enhancer 1 (Mien1), mRNA [NM_025559]	0.305516	0.00148543
Mmachc	methylmalonic aciduria cblC type, with homocystinuria (Mmachc), mRNA [NM_025962]	0.313007	<0.001
Mmp19	matrix metallopeptidase 19 (Mmp19), transcript variant 1, mRNA [NM_021412]	0.136037	<0.001
Mocos	molybdenum cofactor sulfurase (Mocos), mRNA [NM_026779]	0.298216	<0.001
Mogs	mannosyl-oligosaccharide glucosidase (Mogs), mRNA [NM_020619]	0.274371	<0.001
Morn2	MORN repeat containing 2 (Morn2), mRNA [NM_194269]	0.207299	<0.001
Morn4	MORN repeat containing 4 (Morn4), mRNA [NM_198108]	0.321654	0.00498332
Mov10	Moloney leukemia virus 10 (Mov10), transcript variant 1, mRNA [NM_001163440]	0.208805	<0.001
Mpnd	MPN domain containing (Mpnd), mRNA [NM_026530]	0.158503	0.00298518
Mpnd	MPN domain containing (Mpnd), mRNA [NM_026530]	0.15456	0.00432054
Mpp4	membrane protein, palmitoylated 4 (MAGUK p55 subfamily member 4) (Mpp4), transcript variant 1, mRNA [NM_001164682]	0.27365	<0.001
Mpped2	metallophosphoesterase domain containing 2 (Mpped2), transcript variant 1, mRNA [NM_001143683]	0.184822	<0.001
Mpv17l	Mpv17 transgene, kidney disease mutant-like (Mpv17l), nuclear gene encoding mitochondrial protein, mRNA [NM_033564]	0.227179	<0.001
Mreg	melanoregulin (Mreg), mRNA [NM_001005423]	0.244126	0.00135047
Mrfap1	Morf4 family associated protein 1 (Mrfap1), mRNA [NM_026242]	0.260988	0.00384729
Mrpl1	mitochondrial ribosomal protein L1 (Mrpl1), nuclear gene encoding mitochondrial protein, transcript variant 2, mRNA [NM_001039084]	0.273646	0.00216593
Mrpl14	mitochondrial ribosomal protein L14 (Mrpl14), nuclear gene encoding mitochondrial protein, mRNA [NM_026732]	0.29285	0.00486452
Mrpl15	mitochondrial ribosomal protein L15 (Mrpl15), nuclear gene encoding mitochondrial protein, transcript variant 1, mRNA [NM_001177658]	0.237131	0.00280525
Mrpl35	mitochondrial ribosomal protein L35 (Mrpl35), nuclear gene encoding mitochondrial protein, mRNA [NM_025430]	0.173189	<0.001
Mrpl38	mitochondrial ribosomal protein L38 (Mrpl38), nuclear gene encoding mitochondrial protein, mRNA [NM_024177]	0.300374	<0.001
Mrpl39	mitochondrial ribosomal protein L39 (Mrpl39), nuclear gene encoding mitochondrial protein, mRNA [NM_017404]	0.240232	<0.001
Mrpl42	mitochondrial ribosomal protein L42 (Mrpl42), nuclear gene encoding mitochondrial protein, mRNA [NM_026065]	0.281404	<0.001
Mrpl49	mitochondrial ribosomal protein L49 (Mrpl49), nuclear gene encoding mitochondrial protein, mRNA [NM_026246]	0.287645	<0.001
Mrpl50	mitochondrial ribosomal protein L50 (Mrpl50), nuclear gene encoding mitochondrial protein, mRNA [NM_178603]	0.330636	0.00116591
Mrps10	mitochondrial ribosomal protein S10 (Mrps10), nuclear gene encoding mitochondrial protein, transcript variant 3, mRNA [NM_183086]	0.304487	0.00342901
Mrps14	mitochondrial ribosomal protein S14 (Mrps14), nuclear gene encoding mitochondrial protein, mRNA [NM_025474]	0.138529	<0.001
Mrps15	mitochondrial ribosomal protein S15 (Mrps15), nuclear gene encoding mitochondrial protein, mRNA [NM_025544]	0.273361	0.00595889
Mrps2	mitochondrial ribosomal protein S2 (Mrps2), nuclear gene encoding mitochondrial protein, transcript variant 1, mRNA [NM_080452]	0.282914	<0.001
Mrps22	mitochondrial ribosomal protein S22 (Mrps22), nuclear gene encoding mitochondrial protein, mRNA [NM_025485]	0.332881	<0.001
Mrps25	mitochondrial ribosomal protein S25 (Mrps25), nuclear gene encoding mitochondrial protein, mRNA [NM_025578]	0.31562	<0.001
Mrps27	mitochondrial ribosomal protein S27 (Mrps27), nuclear gene encoding mitochondrial protein, mRNA [NM_173757]	0.288644	<0.001
Mrps31	mitochondrial ribosomal protein S31 (Mrps31), nuclear gene encoding mitochondrial protein, mRNA [NM_020560]	0.325427	0.0058635
Mrps5	mitochondrial ribosomal protein S5 (Mrps5), nuclear gene encoding mitochondrial protein, mRNA [NM_029963]	0.303159	<0.001
Msrb1	methionine sulfoxide reductase B1 (Msrb1), mRNA [NM_013759]	0.228884	<0.001
Mst1	macrophage stimulating 1 (hepatocyte growth factor-like) (Mst1), mRNA [NM_008243]	0.220976	0.00147654
Mtap	methylthioadenosine phosphorylase (Mtap), mRNA [NM_024433]	0.168841	<0.001
Mtch2	mitochondrial carrier homolog 2 (C. elegans) (Mtch2), nuclear gene encoding mitochondrial protein, mRNA [NM_019758]	0.287162	<0.001
Mtfp1	mitochondrial fission process 1 (Mtfp1), nuclear gene encoding mitochondrial protein, mRNA [NM_026443]	0.198565	0.00419187
Mtfr1	mitochondrial fission regulator 1 (Mtfr1), nuclear gene encoding mitochondrial protein, transcript variant 1, mRNA [NM_001253391]	0.322462	<0.001
Mthfs	5, 10-methenyltetrahydrofolate synthetase (Mthfs), mRNA [NM_026829]	0.240734	<0.001
Mtif3	mitochondrial translational initiation factor 3 (Mtif3), transcript variant 1, mRNA [NM_001256100]	0.257775	<0.001
Mtrf1	mitochondrial translational release factor 1 (Mtrf1), nuclear gene encoding mitochondrial protein, mRNA [NM_145960]	0.322339	0.00375418
Mug1	murinoglobulin 1 (Mug1), mRNA [NM_008645]	0.299969	<0.001
Mug2	murinoglobulin 2 (Mug2), mRNA [NM_008646]	0.295829	<0.001
Mut	methylmalonyl-Coenzyme A mutase (Mut), nuclear gene encoding mitochondrial protein, mRNA [NM_008650]	0.180297	0.00296472
Myh10	myosin, heavy polypeptide 10, non-muscle (Myh10), mRNA [NM_175260]	0.287323	0.00290008
Myl6b	myosin, light polypeptide 6B (Myl6b), mRNA [NM_172259]	0.238736	<0.001
Myo1b	myosin IB (Myo1b), transcript variant 1, mRNA [NM_001161817]	0.250559	0.00170592
Myo5b	myosin VB (Myo5b), mRNA [NM_201600]	0.130182	<0.001
Nags	N-acetylglutamate synthase (Nags), nuclear gene encoding mitochondrial protein, mRNA [NM_145829]	0.295414	0.00345384
Nap1l3	nucleosome assembly protein 1-like 3 (Nap1l3), mRNA [NM_138742]	0.245148	0.00564355
Nat1	N-acetyl transferase 1 (Nat1), mRNA [NM_008673]	0.155791	0.0047049
Nav2	neuron navigator 2 (Nav2), transcript variant 1, mRNA [NM_175272]	0.318015	0.00297243
Nbas	neuroblastoma amplified sequence (Nbas), mRNA [NM_027706]	0.282044	0.00237708
Ncald	neurocalcin delta (Ncald), transcript variant 1, mRNA [NM_134094]	0.134271	0.00125639
Ncbp2	nuclear cap binding protein subunit 2 (Ncbp2), mRNA [NM_026554]	0.225691	0.0087258
Nckap5	NCK-associated protein 5 (Nckap5), transcript variant 2, mRNA [NM_172484]	0.230908	0.00537915
Ndrg2	N-myc downstream regulated gene 2 (Ndrg2), transcript variant 1, mRNA [NM_013864]	0.227497	<0.001
Ndufa13	NADH dehydrogenase (ubiquinone) 1 alpha subcomplex, 13 (Ndufa13), nuclear gene encoding mitochondrial protein, mRNA [NM_023312]	0.330832	<0.001
Ndufa4	NADH dehydrogenase (ubiquinone) 1 alpha subcomplex, 4 (Ndufa4), nuclear gene encoding mitochondrial protein, mRNA [NM_010886]	0.315411	0.00102298
Ndufab1	NADH dehydrogenase (ubiquinone) 1, alpha/beta subcomplex, 1 (Ndufab1), nuclear gene encoding mitochondrial protein, mRNA [NM_028177]	0.226883	<0.001
Ndufaf1	NADH dehydrogenase (ubiquinone) 1 alpha subcomplex, assembly factor 1 (Ndufaf1), mRNA [NM_027175]	0.235575	0.00155628
Ndufaf4	NADH dehydrogenase (ubiquinone) 1 alpha subcomplex, assembly factor 4 (Ndufaf4), nuclear gene encoding mitochondrial protein, mRNA [NM_026742]	0.319171	0.00563381
Ndufb10	NADH dehydrogenase (ubiquinone) 1 beta subcomplex, 10 (Ndufb10), nuclear gene encoding mitochondrial protein, mRNA [NM_026684]	0.332169	<0.001
Ndufb2	NADH dehydrogenase (ubiquinone) 1 beta subcomplex, 2 (Ndufb2), nuclear gene encoding mitochondrial protein, mRNA [NM_026612]	0.236628	0.00867317
Ndufc1	NADH dehydrogenase (ubiquinone) 1, subcomplex unknown, 1 (Ndufc1), nuclear gene encoding mitochondrial protein, mRNA [NM_025523]	0.332069	<0.001
Ndufs8	NADH dehydrogenase (ubiquinone) Fe-S protein 8 (Ndufs8), nuclear gene encoding mitochondrial protein, transcript variant 1, mRNA [NM_144870]	0.252235	<0.001
Nfu1	NFU1 iron-sulfur cluster scaffold homolog (S. cerevisiae) (Nfu1), nuclear gene encoding mitochondrial protein, transcript variant 1, mRNA [NM_001170591]	0.276141	0.00308639
Ngef	neuronal guanine nucleotide exchange factor (Ngef), transcript variant 1, mRNA [NM_001111314]	0.126708	0.00775772
Ngfr	nerve growth factor receptor (TNFR superfamily, member 16) (Ngfr), mRNA [NM_033217]	0.192271	0.00824131
Nicn1	nicolin 1 (Nicn1), mRNA [NM_025449]	0.213034	<0.001
Ninj1	ninjurin 1 (Ninj1), mRNA [NM_013610]	0.326683	0.00146191
Nipsnap1	4-nitrophenylphosphatase domain and non-neuronal SNAP25-like protein homolog 1 (C. elegans) (Nipsnap1), mRNA [NM_008698]	0.259692	<0.001
Nit1	nitrilase 1 (Nit1), transcript variant 1, mRNA [NM_012049]	0.263824	0.00595279
Nkiras1	NFKB inhibitor interacting Ras-like protein 1 (Nkiras1), mRNA [NM_023526]	0.305187	0.00272997
Nkx3-2	NK3 homeobox 2 (Nkx3-2), mRNA [NM_007524]	0.242605	0.0071942
Nlrp6	NLR family, pyrin domain containing 6 (Nlrp6), mRNA [NM_001081389]	0.176411	0.00150287
Nme1	NME/NM23 nucleoside diphosphate kinase 1 (Nme1), mRNA [NM_008704]	0.268785	<0.001
Nme3	NME/NM23 nucleoside diphosphate kinase 3 (Nme3), mRNA [NM_019730]	0.264098	<0.001
Nme6	NME/NM23 nucleoside diphosphate kinase 6 (Nme6), mRNA [NM_018757]	0.250085	0.00732093
Nmnat1	nicotinamide nucleotide adenylyltransferase 1 (Nmnat1), mRNA [NM_133435]	0.257678	<0.001
Nnt	nicotinamide nucleotide transhydrogenase (Nnt), nuclear gene encoding mitochondrial protein, transcript variant 1, mRNA [NM_008710]	0.258941	0.00134474
Notum	notum pectinacetylesterase homolog (Drosophila) (Notum), mRNA [NM_175263]	0.233037	0.00255119
Nprl2	nitrogen permease regulator-like 2 (Nprl2), mRNA [NM_018879]	0.254743	<0.001
Nqo2	NAD(P)H dehydrogenase, quinone 2 (Nqo2), transcript variant 1, mRNA [NM_020282]	0.144361	0.00621334
Nqo2	NAD(P)H dehydrogenase, quinone 2 (Nqo2), transcript variant 1, mRNA [NM_020282]	0.134921	0.00594356
Nr1h3	nuclear receptor subfamily 1, group H, member 3 (Nr1h3), transcript variant 1, mRNA [NM_013839]	0.204934	<0.001
Nr2f6	nuclear receptor subfamily 2, group F, member 6 (Nr2f6), mRNA [NM_010150]	0.327951	0.00114363
Nrp1	neuropilin 1 (Nrp1), mRNA [NM_008737]	0.321489	0.00164403
Nsmf	NMDA receptor synaptonuclear signaling and neuronal migration factor (Nsmf), transcript variant 1, mRNA [NM_001039386]	0.329056	0.00747529
Nthl1	nth (endonuclease III)-like 1 (E.coli) (Nthl1), mRNA [NM_008743]	0.226815	0.00319265
Nub1	negative regulator of ubiquitin-like proteins 1 (Nub1), mRNA [NM_016736]	0.305652	<0.001
Nudt1	nudix (nucleoside diphosphate linked moiety X)-type motif 1 (Nudt1), mRNA [NM_008637]	0.256636	<0.001
Nudt2	nudix (nucleoside diphosphate linked moiety X)-type motif 2 (Nudt2), mRNA [NM_025539]	0.315865	0.00488927
Nudt22	nudix (nucleoside diphosphate linked moiety X)-type motif 22 (Nudt22), mRNA [NM_026675]	0.331046	0.00144895
Nudt6	nudix (nucleoside diphosphate linked moiety X)-type motif 6 (Nudt6), mRNA [NM_153561]	0.309099	0.00314637
Nuggc	nuclear GTPase, germinal center associated (Nuggc), mRNA [NM_001195674]	0.192218	0.0057686
Nutf2	nuclear transport factor 2 (Nutf2), mRNA [NM_026532]	0.32727	0.00418176
Nxnl1	nucleoredoxin-like 1 (Nxnl1), mRNA [NM_145598]	0.195769	0.00976796
Oat	ornithine aminotransferase (Oat), nuclear gene encoding mitochondrial protein, mRNA [NM_016978]	0.248532	0.00334185
Ociad2	OCIA domain containing 2 (Ociad2), mRNA [NM_026950]	0.283354	<0.001
Olfml1	olfactomedin-like 1 (Olfml1), mRNA [NM_172907]	0.291467	0.00706064
Olfr424	olfactory receptor 424 (Olfr424), mRNA [NM_146721]	0.241061	0.00963422
Olfr846	olfactory receptor 846 (Olfr846), mRNA [NM_146282]	0.331265	0.00396141
Ormdl1	ORM1-like 1 (S. cerevisiae) (Ormdl1), mRNA [NM_145517]	0.326887	<0.001
Ormdl2	ORM1-like 2 (S. cerevisiae) (Ormdl2), mRNA [NM_024180]	0.279678	0.0015345
Os9	amplified in osteosarcoma (Os9), transcript variant 2, mRNA [NM_177614]	0.24855	<0.001
Osbpl1a	oxysterol binding protein-like 1A (Osbpl1a), transcript variant 1, mRNA [NM_207530]	0.298366	0.00398206
Ostc	oligosaccharyltransferase complex subunit (Ostc), mRNA [NM_025509]	0.285163	<0.001
Ovca2	candidate tumor suppressor in ovarian cancer 2 (Ovca2), mRNA [NM_027136]	0.268448	0.00985028
Oxa1l	oxidase assembly 1-like (Oxa1l), mRNA [NM_026936]	0.220716	<0.001
Oxnad1	oxidoreductase NAD-binding domain containing 1 (Oxnad1), mRNA [NM_145460]	0.217122	<0.001
P2rx3	purinergic receptor P2X, ligand-gated ion channel, 3 (P2rx3), mRNA [NM_145526]	0.312279	<0.001
Pacsin3	protein kinase C and casein kinase substrate in neurons 3 (Pacsin3), mRNA [NM_028733]	0.279153	0.00118511
Pafah2	platelet-activating factor acetylhydrolase 2 (Pafah2), mRNA [NM_133880]	0.325905	<0.001
Paics	phosphoribosylaminoimidazole carboxylase, phosphoribosylaminoribosylaminoimidazole, succinocarboxamide synthetase (Paics), mRNA [NM_025939]	0.298498	<0.001
Papss2	3'-phosphoadenosine 5'-phosphosulfate synthase 2 (Papss2), transcript variant 1, mRNA [NM_011864]	0.149424	0.00389806
Paqr9	progestin and adipoQ receptor family member IX (Paqr9), mRNA [NM_198414]	0.33197	0.00746126
Pard3	par-3 (partitioning defective 3) homolog (C. elegans) (Pard3), transcript variant 3, mRNA [NM_033620]	0.321136	<0.001
Parp3	poly (ADP-ribose) polymerase family, member 3 (Parp3), mRNA [NM_145619]	0.202798	<0.001
Parp6	poly (ADP-ribose) polymerase family, member 6 (Parp6), transcript variant 1, mRNA [NM_001205239]	0.332974	0.00817101
Pcbd2	pterin 4 alpha carbinolamine dehydratase/dimerization cofactor of hepatocyte nuclear factor 1 alpha (TCF1) 2 (Pcbd2), mRNA [NM_028281]	0.295751	<0.001
Pccb	propionyl Coenzyme A carboxylase, beta polypeptide (Pccb), nuclear gene encoding mitochondrial protein, mRNA [NM_025835]	0.272754	0.0044571
Pcmtd2	protein-L-isoaspartate (D-aspartate) O-methyltransferase domain containing 2 (Pcmtd2), mRNA [NM_153594]	0.310409	0.0054136
Pcsk6	proprotein convertase subtilisin/kexin type 6 (Pcsk6), mRNA [NM_011048]	0.302611	0.00110658
Pde4dip	phosphodiesterase 4D interacting protein (myomegalin) (Pde4dip), transcript variant 2, mRNA [NM_178080]	0.325015	0.00541218
Pdf	peptide deformylase (mitochondrial) (Pdf), nuclear gene encoding mitochondrial protein, mRNA [NM_026513]	0.229034	<0.001
Pdia4	protein disulfide isomerase associated 4 (Pdia4), mRNA [NM_009787]	0.298062	0.00518548
Pdia6	protein disulfide isomerase associated 6 (Pdia6), mRNA [NM_027959]	0.153662	0.00272063
Pdilt	protein disulfide isomerase-like, testis expressed (Pdilt), mRNA [NM_027943]	0.316305	0.00254072
Pdss2	prenyl (solanesyl) diphosphate synthase, subunit 2 (Pdss2), transcript variant 1, mRNA [NM_027772]	0.281322	<0.001
Pdxk	pyridoxal (pyridoxine, vitamin B6) kinase (Pdxk), mRNA [NM_172134]	0.324146	0.0037894
Pdzk1	PDZ domain containing 1 (Pdzk1), transcript variant 1, mRNA [NM_021517]	0.327701	0.00108965
Pecr	peroxisomal trans-2-enoyl-CoA reductase (Pecr), mRNA [NM_023523]	0.118846	<0.001
Pemt	phosphatidylethanolamine N-methyltransferase (Pemt), nuclear gene encoding mitochondrial protein, mRNA [NM_008819]	0.303621	<0.001
Pepd	peptidase D (Pepd), mRNA [NM_008820]	0.2255	<0.001
Pes1	pescadillo homolog 1, containing BRCT domain (zebrafish) (Pes1), mRNA [NM_022889]	0.167895	<0.001
Pex10	peroxisomal biogenesis factor 10 (Pex10), mRNA [NM_001042407]	0.308239	0.00178875
Pex11c	peroxisomal biogenesis factor 11 gamma (Pex11c), mRNA [NM_026951]	0.166838	<0.001
Pex26	peroxisomal biogenesis factor 26 (Pex26), mRNA [NM_028730]	0.311095	0.00204041
Pex7	peroxisomal biogenesis factor 7 (Pex7), transcript variant 1, mRNA [NM_008822]	0.325319	0.00714185
Pfkfb1	6-phosphofructo-2-kinase/fructose-2,6-biphosphatase 1 (Pfkfb1), mRNA [NM_008824]	0.15123	0.00265211
Pga5	pepsinogen 5, group I (Pga5), mRNA [NM_021453]	0.213365	0.00952472
Pgrmc1	progesterone receptor membrane component 1 (Pgrmc1), mRNA [NM_016783]	0.280759	0.0013384
Phkb	phosphorylase kinase beta (Phkb), mRNA [NM_199446]	0.266143	0.00790523
Phlda1	pleckstrin homology-like domain, family A, member 1 (Phlda1), mRNA [NM_009344]	0.199592	0.00287179
Pi4k2a	phosphatidylinositol 4-kinase type 2 alpha (Pi4k2a), mRNA [NM_145501]	0.28419	0.0053933
Pigc	phosphatidylinositol glycan anchor biosynthesis, class C (Pigc), transcript variant 1, mRNA [NM_026078]	0.25086	0.00148268
Pigh	phosphatidylinositol glycan anchor biosynthesis, class H (Pigh), mRNA [NM_029988]	0.309689	0.00264954
Pigr	polymeric immunoglobulin receptor (Pigr), mRNA [NM_011082]	0.13448	0.00232496
Pikfyve	phosphoinositide kinase, FYVE finger containing (Pikfyve), mRNA [NM_011086]	0.219086	0.0016295
Pink1	PTEN induced putative kinase 1 (Pink1), nuclear gene encoding mitochondrial protein, mRNA [NM_026880]	0.226957	0.00577069
Pipox	pipecolic acid oxidase (Pipox), mRNA [NM_008952]	0.165228	<0.001
Pja1	praja1, RING-H2 motif containing (Pja1), transcript variant 1, mRNA [NM_001083110]	0.308987	<0.001
Plekhf1	pleckstrin homology domain containing, family F (with FYVE domain) member 1 (Plekhf1), mRNA [NM_024413]	0.289796	<0.001
Plg	plasminogen (Plg), mRNA [NM_008877]	0.149992	<0.001
Plxnc1	plexin C1 (Plxnc1), mRNA [NM_018797]	0.313464	0.00284892
Pmpcb	peptidase (mitochondrial processing) beta (Pmpcb), nuclear gene encoding mitochondrial protein, mRNA [NM_028431]	0.273428	0.00404218
Pnkd	paroxysmal nonkinesiogenic dyskinesia (Pnkd), nuclear gene encoding mitochondrial protein, transcript variant 2, mRNA [NM_025580]	0.26369	0.00436165
Pnp	purine-nucleoside phosphorylase (Pnp), mRNA [NM_013632]	0.289191	<0.001
Pnpla1	patatin-like phospholipase domain containing 1 (Pnpla1), mRNA [NM_001034885]	0.247915	<0.001
Pnpt1	polyribonucleotide nucleotidyltransferase 1 (Pnpt1), nuclear gene encoding mitochondrial protein, mRNA [NM_027869]	0.328419	0.00118209
Pold2	polymerase (DNA directed), delta 2, regulatory subunit (Pold2), mRNA [NM_008894]	0.311684	0.00959886
Polg	polymerase (DNA directed), gamma (Polg), mRNA [NM_017462]	0.270373	0.00113129
Pomt1	protein-O-mannosyltransferase 1 (Pomt1), mRNA [NM_145145]	0.265065	<0.001
Pop5	processing of precursor 5, ribonuclease P/MRP family (S. cerevisiae) (Pop5), mRNA [NM_026398]	0.315917	0.00142184
Ppa2	pyrophosphatase (inorganic) 2 (Ppa2), nuclear gene encoding mitochondrial protein, mRNA [NM_146141]	0.32836	<0.001
Ppid	peptidylprolyl isomerase D (cyclophilin D) (Ppid), mRNA [NM_026352]	0.209371	0.00176946
Ppig	peptidyl-prolyl isomerase G (cyclophilin G) (Ppig), mRNA [NM_001081086]	0.241664	<0.001
Ppip5k2	diphosphoinositol pentakisphosphate kinase 2 (Ppip5k2), mRNA [NM_173760]	0.271269	0.0013789
Ppm1b	protein phosphatase 1B, magnesium dependent, beta isoform (Ppm1b), transcript variant 2, mRNA [NM_011151]	0.309448	<0.001
Ppp1r16a	protein phosphatase 1, regulatory (inhibitor) subunit 16A (Ppp1r16a), mRNA [NM_033371]	0.241914	<0.001
Ppp1r3c	protein phosphatase 1, regulatory (inhibitor) subunit 3C (Ppp1r3c), mRNA [NM_016854]	0.166448	0.00126943
Pqlc1	PQ loop repeat containing 1 (Pqlc1), transcript variant 2, mRNA [NM_001164420]	0.275377	<0.001
Prdx1	peroxiredoxin 1 (Prdx1), mRNA [NM_011034]	0.228367	0.0079023
Prdx4	peroxiredoxin 4 (Prdx4), mRNA [NM_016764]	0.255931	0.00246276
Prdx6	peroxiredoxin 6 (Prdx6), mRNA [NM_007453]	0.299526	<0.001
Prh1	proline rich protein HaeIII subfamily 1 (Prh1), mRNA [NM_011174]	0.29379	<0.001
Prhoxnb	parahox cluster neighbor (Prhoxnb), mRNA [NM_001039678]	0.234733	<0.001
Prkag2	protein kinase, AMP-activated, gamma 2 non-catalytic subunit (Prkag2), transcript variant 1, mRNA [NM_145401]	0.203357	<0.001
Prkra	protein kinase, interferon inducible double stranded RNA dependent activator (Prkra), mRNA [NM_011871]	0.283406	0.00232518
Proc	protein C (Proc), transcript variant 3, mRNA [NM_001042768]	0.242733	<0.001
Proca1	protein interacting with cyclin A1 (Proca1), mRNA [NM_001045516]	0.301105	<0.001
Prodh	proline dehydrogenase (Prodh), nuclear gene encoding mitochondrial protein, mRNA [NM_011172]	0.117572	0.0056569
Prom1	prominin 1 (Prom1), transcript variant 2, mRNA [NM_001163577]	0.156906	0.00950814
Prr18	proline rich region 18 (Prr18), transcript variant 1, mRNA [NM_178774]	0.206994	0.00204934
Prrc1	proline-rich coiled-coil 1 (Prrc1), mRNA [NM_028447]	0.267231	0.00230617
Prss36	protease, serine, 36 (Prss36), mRNA [NM_001081374]	0.144078	0.00690268
Psd3	pleckstrin and Sec7 domain containing 3 (Psd3), transcript variant 1, mRNA [NM_030263]	0.29716	0.00660496
Psen2	presenilin 2 (Psen2), transcript variant 1, mRNA [NM_011183]	0.156741	0.0028989
Psg23	pregnancy-specific glycoprotein 23 (Psg23), mRNA [NM_020261]	0.245695	0.00124638
Pskh1	protein serine kinase H1 (Pskh1), mRNA [NM_173432]	0.314093	0.00924061
Psmg1	proteasome (prosome, macropain) assembly chaperone 1 (Psmg1), mRNA [NM_019537]	0.328616	<0.001
Pstk	phosphoseryl-tRNA kinase (Pstk), mRNA [NM_001039534]	0.314162	0.00770212
Ptgr2	prostaglandin reductase 2 (Ptgr2), transcript variant 1, mRNA [NM_029880]	0.249299	0.00330847
Ptms	parathymosin (Ptms), mRNA [NM_026988]	0.266281	<0.001
Ptn	pleiotrophin (Ptn), mRNA [NM_008973]	0.184184	<0.001
Ptprd	protein tyrosine phosphatase, receptor type, D (Ptprd), transcript variant b, mRNA [NM_011211]	0.104096	0.00837542
Ptprf	protein tyrosine phosphatase, receptor type, F (Ptprf), mRNA [NM_011213]	0.271582	0.00609293
Pvrl3	poliovirus receptor-related 3 (Pvrl3), transcript variant beta, mRNA [NM_021496]	0.251796	0.00709663
Pxmp2	peroxisomal membrane protein 2 (Pxmp2), mRNA [NM_008993]	0.10545	<0.001
Pycrl	pyrroline-5-carboxylate reductase-like (Pycrl), mRNA [NM_025412]	0.173694	<0.001
Pygl	liver glycogen phosphorylase (Pygl), mRNA [NM_133198]	0.212553	0.0062609
Pyroxd2	pyridine nucleotide-disulphide oxidoreductase domain 2 (Pyroxd2), mRNA [NM_029011]	0.266286	<0.001
Qprt	quinolinate phosphoribosyltransferase (Qprt), mRNA [NM_133686]	0.211579	<0.001
Rab23	RAB23, member RAS oncogene family (Rab23), transcript variant 1, mRNA [NM_008999]	0.297132	<0.001
Rab6b	RAB6B, member RAS oncogene family (Rab6b), mRNA [NM_173781]	0.271349	0.00395799
Rabggta	Rab geranylgeranyl transferase, a subunit (Rabggta), mRNA [NM_019519]	0.210697	0.00948287
Rala	v-ral simian leukemia viral oncogene homolog A (ras related) (Rala), mRNA [NM_019491]	0.239564	0.00226519
Raph1	Ras association (RalGDS/AF-6) and pleckstrin homology domains 1 (Raph1), mRNA [NM_001045513]	0.210277	0.00292822
Rbm4	RNA binding motif protein 4 (Rbm4), mRNA [NM_009032]	0.278466	0.00177754
Rdh5	retinol dehydrogenase 5 (Rdh5), mRNA [NM_134006]	0.199014	0.00452522
Reln	reelin (Reln), mRNA [NM_011261]	0.24126	<0.001
Rfng	RFNG O-fucosylpeptide 3-beta-N-acetylglucosaminyltransferase (Rfng), mRNA [NM_009053]	0.317703	0.00191933
Rfwd2	ring finger and WD repeat domain 2 (Rfwd2), mRNA [NM_011931]	0.304286	0.00329339
Rfx5	regulatory factor X, 5 (influences HLA class II expression) (Rfx5), mRNA [NM_017395]	0.254253	0.00512788
Rfxank	regulatory factor X-associated ankyrin-containing protein (Rfxank), transcript variant 1, mRNA [NM_011266]	0.17012	<0.001
Rgs9	regulator of G-protein signaling 9 (Rgs9), transcript variant 1, mRNA [NM_011268]	0.230708	0.00337351
Rhbdl1	rhomboid, veinlet-like 1 (Drosophila) (Rhbdl1), mRNA [NM_144816]	0.161775	<0.001
Rmi1	RMI1, RecQ mediated genome instability 1, homolog (S. cerevisiae) (Rmi1), transcript variant 1, mRNA [NM_001168248]	0.312629	0.006887
Rmnd1	required for meiotic nuclear division 1 homolog (S. cerevisiae) (Rmnd1), nuclear gene encoding mitochondrial protein, mRNA [NM_025343]	0.268756	0.00677964
Rnaseh2c	ribonuclease H2, subunit C (Rnaseh2c), mRNA [NM_026616]	0.328376	0.00153955
Rnaset2a	ribonuclease T2A (Rnaset2a), mRNA [NM_001083938]	0.331882	<0.001
Rnf121	ring finger protein 121 (Rnf121), mRNA [NM_029211]	0.285684	0.00158103
Rnf141	ring finger protein 141 (Rnf141), mRNA [NM_025999]	0.149441	0.00850698
Rnf5	ring finger protein 5 (Rnf5), mRNA [NM_019403]	0.185752	<0.001
Rpl15	ribosomal protein L15 (Rpl15), mRNA [NM_025586]	0.301362	0.00157806
Rprd1a	regulation of nuclear pre-mRNA domain containing 1A (Rprd1a), mRNA [NM_144861]	0.207867	0.00239669
Rtn4ip1	reticulon 4 interacting protein 1 (Rtn4ip1), nuclear gene encoding mitochondrial protein, mRNA [NM_130892]	0.27101	0.00357559
Rtp4	receptor transporter protein 4 (Rtp4), mRNA [NM_023386]	0.297922	0.00148028
Rxrg	retinoid X receptor gamma (Rxrg), transcript variant 1, mRNA [NM_009107]	0.307606	<0.001
Sall1	sal-like 1 (Drosophila) (Sall1), mRNA [NM_021390]	0.277061	0.00148158
Samd12	sterile alpha motif domain containing 12 (Samd12), mRNA [NM_177225]	0.191485	<0.001
Sap18	Sin3-associated polypeptide 18 (Sap18), mRNA [NM_009119]	0.182776	<0.001
Sat2	spermidine/spermine N1-acetyl transferase 2 (Sat2), mRNA [NM_026991]	0.295571	<0.001
Scd3	stearoyl-coenzyme A desaturase 3 (Scd3), mRNA [NM_024450]	0.28032	0.00463153
Scfd1	Sec1 family domain containing 1 (Scfd1), mRNA [NM_029825]	0.319814	<0.001
Scly	selenocysteine lyase (Scly), mRNA [NM_016717]	0.182133	<0.001
Sdc2	syndecan 2 (Sdc2), mRNA [NM_008304]	0.158477	0.00351963
Sdf2l1	stromal cell-derived factor 2-like 1 (Sdf2l1), mRNA [NM_022324]	0.302809	0.00604762
Sdhaf2	succinate dehydrogenase complex assembly factor 2 (Sdhaf2), nuclear gene encoding mitochondrial protein, mRNA [NM_025333]	0.32309	0.00102522
Sdhb	succinate dehydrogenase complex, subunit B, iron sulfur (Ip) (Sdhb), nuclear gene encoding mitochondrial protein, mRNA [NM_023374]	0.302403	<0.001
Sdhb	succinate dehydrogenase complex, subunit B, iron sulfur (Ip) (Sdhb), nuclear gene encoding mitochondrial protein, mRNA [NM_023374]	0.258575	<0.001
Sdr42e1	short chain dehydrogenase/reductase family 42E, member 1 (Sdr42e1), mRNA [NM_028725]	0.298449	0.0063381
Sec14l2	SEC14-like 2 (S. cerevisiae) (Sec14l2), mRNA [NM_144520]	0.144142	<0.001
Sec61b	Sec61 beta subunit (Sec61b), mRNA [NM_024171]	0.311443	0.00503049
Sec62	SEC62 homolog (S. cerevisiae) (Sec62), mRNA [NM_027016]	0.146586	0.0011694
Sema4g	sema domain, immunoglobulin domain (Ig), transmembrane domain (TM) and short cytoplasmic domain, (semaphorin) 4G (Sema4g), mRNA [NM_011976]	0.19497	<0.001
Senp8	SUMO/sentrin specific peptidase 8 (Senp8), transcript variant 1, mRNA [NM_001172068]	0.126457	0.00570115
Sephs2	selenophosphate synthetase 2 (Sephs2), mRNA [NM_009266]	0.192167	0.00154315
Serf1	small EDRK-rich factor 1 (Serf1), mRNA [NM_011353]	0.216378	0.00309222
Serpina1a	serine (or cysteine) peptidase inhibitor, clade A, member 1A (Serpina1a), transcript variant 2, mRNA [NM_001252569]	0.316645	0.00113363
Serpina1d	serine (or cysteine) peptidase inhibitor, clade A, member 1D (Serpina1d), mRNA [NM_009246]	0.296824	0.00100681
Serpinc1	serine (or cysteine) peptidase inhibitor, clade C (antithrombin), member 1 (Serpinc1), mRNA [NM_080844]	0.20013	<0.001
Serpinf2	serine (or cysteine) peptidase inhibitor, clade F, member 2 (Serpinf2), mRNA [NM_008878]	0.165955	<0.001
Setd3	SET domain containing 3 (Setd3), mRNA [NM_028262]	0.291788	0.00259985
Sfxn2	sideroflexin 2 (Sfxn2), mRNA [NM_053196]	0.172954	<0.001
Sfxn5	sideroflexin 5 (Sfxn5), nuclear gene encoding mitochondrial protein, mRNA [NM_178639]	0.183119	0.00117123
Sgk2	serum/glucocorticoid regulated kinase 2 (Sgk2), mRNA [NM_013731]	0.231116	0.0022332
Sh2d4a	SH2 domain containing 4A (Sh2d4a), mRNA [NM_028182]	0.205326	<0.001
Shmt1	serine hydroxymethyltransferase 1 (soluble) (Shmt1), nuclear gene encoding mitochondrial protein, mRNA [NM_009171]	0.120971	<0.001
Shpk	sedoheptulokinase (Shpk), mRNA [NM_029031]	0.171562	0.00298261
Siae	sialic acid acetylesterase (Siae), mRNA [NM_011734]	0.296195	0.00513457
Siah2	seven in absentia 2 (Siah2), mRNA [NM_009174]	0.258112	<0.001
Sigirr	single immunoglobulin and toll-interleukin 1 receptor (TIR) domain (Sigirr), mRNA [NM_023059]	0.199908	<0.001
Siglec1	sialic acid binding Ig-like lectin 1, sialoadhesin (Siglec1), mRNA [NM_011426]	0.146049	0.00156472
Sigmar1	sigma non-opioid intracellular receptor 1 (Sigmar1), mRNA [NM_011014]	0.321362	0.00435279
Sil1	endoplasmic reticulum chaperone SIL1 homolog (S. cerevisiae) (Sil1), mRNA [NM_030749]	0.292787	<0.001
Sirt5	sirtuin 5 (silent mating type information regulation 2 homolog) 5 (S. cerevisiae) (Sirt5), mRNA [NM_178848]	0.252337	0.00495533
Skp1a	S-phase kinase-associated protein 1A (Skp1a), mRNA [NM_011543]	0.314405	<0.001
Slc13a3	solute carrier family 13 (sodium-dependent dicarboxylate transporter), member 3 (Slc13a3), mRNA [NM_054055]	0.277872	<0.001
Slc15a4	solute carrier family 15, member 4 (Slc15a4), mRNA [NM_133895]	0.331029	0.006862
Slc16a10	solute carrier family 16 (monocarboxylic acid transporters), member 10 (Slc16a10), transcript variant 1, mRNA [NM_001114332]	0.147792	0.0028625
Slc17a3	solute carrier family 17 (sodium phosphate), member 3 (Slc17a3), transcript variant 1, mRNA [NM_134069]	0.104703	<0.001
Slc17a4	solute carrier family 17 (sodium phosphate), member 4 (Slc17a4), mRNA [NM_177016]	0.266526	0.00120527
Slc18a1	solute carrier family 18 (vesicular monoamine), member 1 (Slc18a1), mRNA [NM_153054]	0.277737	0.00340367
Slc19a2	solute carrier family 19 (thiamine transporter), member 2 (Slc19a2), mRNA [NM_054087]	0.318247	0.00359963
Slc22a18	solute carrier family 22 (organic cation transporter), member 18 (Slc22a18), transcript variant 2, mRNA [NM_001042760]	0.203002	0.00283409
Slc22a23	solute carrier family 22, member 23 (Slc22a23), mRNA [NM_001033167]	0.309199	<0.001
Slc25a11	solute carrier family 25 (mitochondrial carrier oxoglutarate carrier), member 11 (Slc25a11), nuclear gene encoding mitochondrial protein, mRNA [NM_024211]	0.280171	<0.001
Slc25a15	solute carrier family 25 (mitochondrial carrier ornithine transporter), member 15 (Slc25a15), nuclear gene encoding mitochondrial protein, transcript variant 1, mRNA [NM_181325]	0.11903	0.00685371
Slc25a21	solute carrier family 25 (mitochondrial oxodicarboxylate carrier), member 21 (Slc25a21), nuclear gene encoding mitochondrial protein, transcript variant 1, mRNA [NM_172577]	0.289537	0.00105778
Slc25a3	solute carrier family 25 (mitochondrial carrier, phosphate carrier), member 3 (Slc25a3), nuclear gene encoding mitochondrial protein, mRNA [NM_133668]	0.238946	0.00436612
Slc25a45	solute carrier family 25, member 45 (Slc25a45), mRNA [NM_134154]	0.287788	<0.001
Slc26a6	solute carrier family 26, member 6 (Slc26a6), mRNA [NM_134420]	0.330008	0.00662172
Slc29a1	solute carrier family 29 (nucleoside transporters), member 1 (Slc29a1), nuclear gene encoding mitochondrial protein, transcript variant 1, mRNA [NM_001199113]	0.246574	<0.001
Slc2a2	solute carrier family 2 (facilitated glucose transporter), member 2 (Slc2a2), mRNA [NM_031197]	0.267275	0.003422
Slc30a6	solute carrier family 30 (zinc transporter), member 6 (Slc30a6), transcript variant 2, mRNA [NM_144798]	0.200382	<0.001
Slc31a1	solute carrier family 31, member 1 (Slc31a1), mRNA [NM_175090]	0.225061	0.00526032
Slc35a1	solute carrier family 35 (CMP-sialic acid transporter), member 1 (Slc35a1), mRNA [NM_011895]	0.314321	<0.001
Slc35d2	solute carrier family 35, member D2 (Slc35d2), mRNA [NM_001001321]	0.18931	0.00103493
Slc39a8	solute carrier family 39 (metal ion transporter), member 8 (Slc39a8), transcript variant 1, mRNA [NM_001135150]	0.26303	0.00348106
Slc47a1	solute carrier family 47, member 1 (Slc47a1), mRNA [NM_026183]	0.161461	0.00132465
Slc6a13	solute carrier family 6 (neurotransmitter transporter, GABA), member 13 (Slc6a13), mRNA [NM_144512]	0.247878	0.00233169
Slc7a4	solute carrier family 7 (cationic amino acid transporter, y+ system), member 4 (Slc7a4), mRNA [NM_144852]	0.328078	0.00829407
Slco1a4	solute carrier organic anion transporter family, member 1a4 (Slco1a4), mRNA [NM_030687]	0.143238	0.00472673
Smarcal1	SWI/SNF related matrix associated, actin dependent regulator of chromatin, subfamily a-like 1 (Smarcal1), mRNA [NM_018817]	0.273827	<0.001
Smlr1	small leucine-rich protein 1 (Smlr1), mRNA [NM_001195596]	0.2389	<0.001
Smpd1	sphingomyelin phosphodiesterase 1, acid lysosomal (Smpd1), mRNA [NM_011421]	0.305205	<0.001
Snap47	synaptosomal-associated protein, 47 (Snap47), mRNA [NM_144521]	0.206344	<0.001
Snrpn	small nuclear ribonucleoprotein N (Snrpn), transcript variant 1, mRNA [NM_013670]	0.274413	0.00283179
Sos1	son of sevenless homolog 1 (Drosophila) (Sos1), mRNA [NM_009231]	0.233605	0.00223552
Spg21	spastic paraplegia 21 homolog (human) (Spg21), mRNA [NM_138584]	0.261949	0.00118887
Spice1	spindle and centriole associated protein 1 (Spice1), mRNA [NM_144550]	0.323047	0.00875638
Sptlc2	serine palmitoyltransferase, long chain base subunit 2 (Sptlc2), mRNA [NM_011479]	0.264725	0.00274242
Srp54a	signal recognition particle 54A (Srp54a), mRNA [NM_011899]	0.215442	0.00956966
Srsf3	serine/arginine-rich splicing factor 3 (Srsf3), transcript variant 1, mRNA [NM_013663]	0.215572	0.00140199
Srsf7	serine/arginine-rich splicing factor 7 (Srsf7), transcript variant 1, mRNA [NM_146083]	0.156754	<0.001
Ssr1	signal sequence receptor, alpha (Ssr1), mRNA [NM_025965]	0.142338	0.00549553
St13	suppression of tumorigenicity 13 (St13), mRNA [NM_133726]	0.310814	0.00542003
St6gal1	beta galactoside alpha 2,6 sialyltransferase 1 (St6gal1), transcript variant 1, mRNA [NM_145933]	0.31463	0.00981814
St6galnac2	ST6 (alpha-N-acetyl-neuraminyl-2,3-beta-galactosyl-1,3)-N-acetylgalactosaminide alpha-2,6-sialyltransferase 2 (St6galnac2), mRNA [NM_009180]	0.231241	0.00337796
St6galnac6	ST6 (alpha-N-acetyl-neuraminyl-2,3-beta-galactosyl-1,3)-N-acetylgalactosaminide alpha-2,6-sialyltransferase 6 (St6galnac6), transcript variant 1, mRNA [NM_016973]	0.190068	0.00157654
Stip1	stress-induced phosphoprotein 1 (Stip1), mRNA [NM_016737]	0.293665	0.00132023
Stk16	serine/threonine kinase 16 (Stk16), mRNA [NM_011494]	0.144825	<0.001
Stk38l	serine/threonine kinase 38 like (Stk38l), mRNA [NM_172734]	0.170341	<0.001
Ston2	stonin 2 (Ston2), mRNA [NM_175367]	0.18177	0.00790765
Stxbp4	syntaxin binding protein 4 (Stxbp4), mRNA [NM_011505]	0.295157	0.00582598
Stxbp6	syntaxin binding protein 6 (amisyn) (Stxbp6), mRNA [NM_144552]	0.131146	<0.001
Sucla2	succinate-Coenzyme A ligase, ADP-forming, beta subunit (Sucla2), nuclear gene encoding mitochondrial protein, mRNA [NM_011506]	0.319241	<0.001
Suclg1	succinate-CoA ligase, GDP-forming, alpha subunit (Suclg1), nuclear gene encoding mitochondrial protein, mRNA [NM_019879]	0.289547	<0.001
Suclg2	succinate-Coenzyme A ligase, GDP-forming, beta subunit (Suclg2), nuclear gene encoding mitochondrial protein, mRNA [NM_011507]	0.284365	0.00161625
Suds3	suppressor of defective silencing 3 homolog (S. cerevisiae) (Suds3), transcript variant 1, mRNA [NM_178622]	0.314425	<0.001
Sult1a1	sulfotransferase family 1A, phenol-preferring, member 1 (Sult1a1), mRNA [NM_133670]	0.146292	<0.001
Sult2a6	sulfotransferase family 2A, dehydroepiandrosterone (DHEA)-preferring, member 6 (Sult2a6), mRNA [NM_001081325]	0.10804	0.00572103
Svip	small VCP/p97-interacting protein (Svip), transcript variant 1, mRNA [NM_001160345]	0.200343	0.00108989
Sybu	syntabulin (syntaxin-interacting) (Sybu), transcript variant b, mRNA [NM_001032727]	0.322879	0.00240691
Synj2	synaptojanin 2 (Synj2), transcript variant 3, mRNA [NM_011523]	0.260929	<0.001
Synj2bp	synaptojanin 2 binding protein (Synj2bp), mRNA [NM_025292]	0.142842	0.0051247
Sytl1	synaptotagmin-like 1 (Sytl1), mRNA [NM_031393]	0.329293	0.00514314
Taco1	translational activator of mitochondrially encoded cytochrome c oxidase I (Taco1), nuclear gene encoding mitochondrial protein, mRNA [NM_027346]	0.163076	<0.001
Tars	threonyl-tRNA synthetase (Tars), mRNA [NM_033074]	0.300161	0.00712134
Tas1r3	taste receptor, type 1, member 3 (Tas1r3), mRNA [NM_031872]	0.130426	0.00792183
Tbc1d7	TBC1 domain family, member 7 (Tbc1d7), transcript variant 2, mRNA [NM_025935]	0.286671	<0.001
Tbccd1	TBCC domain containing 1 (Tbccd1), mRNA [NM_001081368]	0.317373	<0.001
Tbx3	T-box 3 (Tbx3), transcript variant 1, mRNA [NM_011535]	0.327755	0.0099529
Tceal6	transcription elongation factor A (SII)-like 6 (Tceal6), mRNA [NM_025355]	0.219691	0.00239718
Tcn2	transcobalamin 2 (Tcn2), transcript variant 1, mRNA [NM_015749]	0.33127	<0.001
Tdeanc2	transcription elongation factor A (SII) N-terminal and central domain containing 2 (Tdeanc2), mRNA [NM_025617]	0.264503	0.00281019
Tdrkh	tudor and KH domain containing protein (Tdrkh), mRNA [NM_028307]	0.161455	0.00467426
Tefm	transcription elongation factor, mitochondrial (Tefm), nuclear gene encoding mitochondrial protein, mRNA [NM_183275]	0.330749	<0.001
Tesk2	testis-specific kinase 2 (Tesk2), mRNA [NM_146151]	0.232046	0.00622513
Tet1	tet methylcytosine dioxygenase 1 (Tet1), transcript variant 1, mRNA [NM_001253857]	0.153429	<0.001
Tex12	testis expressed gene 12 (Tex12), mRNA [NM_025687]	0.148927	0.0044502
Tex2	testis expressed gene 2 (Tex2), mRNA [NM_198292]	0.309568	<0.001
Tfpi2	tissue factor pathway inhibitor 2 (Tfpi2), mRNA [NM_009364]	0.186215	0.00958734
Tgm1	transglutaminase 1, K polypeptide (Tgm1), transcript variant 2, mRNA [NM_019984]	0.169387	0.00306017
Tha1	threonine aldolase 1 (Tha1), mRNA [NM_027919]	0.252578	0.00140724
Thada	thyroid adenoma associated (Thada), mRNA [NM_183021]	0.273463	0.00580724
Thap1	THAP domain containing, apoptosis associated protein 1 (Thap1), mRNA [NM_199042]	0.250105	0.00141615
Thnsl2	threonine synthase-like 2 (bacterial) (Thnsl2), transcript variant 1, mRNA [NM_178413]	0.221142	0.00109458
Thrb	thyroid hormone receptor beta (Thrb), transcript variant 2, mRNA [NM_009380]	0.32595	0.0034071
Thtpa	thiamine triphosphatase (Thtpa), mRNA [NM_153083]	0.317184	<0.001
Tial1	Tia1 cytotoxic granule-associated RNA binding protein-like 1 (Tial1), mRNA [NM_009383]	0.314381	0.00841507
Timd4	T cell immunoglobulin and mucin domain containing 4 (Timd4), mRNA [NM_178759]	0.255552	0.00584378
Timm17b	translocase of inner mitochondrial membrane 17b (Timm17b), nuclear gene encoding mitochondrial protein, mRNA [NM_011591]	0.316389	0.00222597
Tlcd2	TLC domain containing 2 (Tlcd2), mRNA [NM_027249]	0.126512	<0.001
Tle2	transducin-like enhancer of split 2, homolog of Drosophila E(spl) (Tle2), transcript variant 2, mRNA [NM_001252401]	0.241138	0.00222848
Tle4	transducin-like enhancer of split 4, homolog of Drosophila E(spl) (Tle4), mRNA [NM_011600]	0.328353	0.00496589
Tm6sf2	transmembrane 6 superfamily member 2 (Tm6sf2), mRNA [NM_181540]	0.26626	0.0023041
Tmco1	transmembrane and coiled-coil domains 1 (Tmco1), mRNA [NM_001039483]	0.273601	<0.001
Tmem126a	transmembrane protein 126A (Tmem126a), nuclear gene encoding mitochondrial protein, mRNA [NM_025460]	0.329297	0.00185998
Tmem126b	transmembrane protein 126B (Tmem126b), mRNA [NM_026734]	0.321862	<0.001
Tmem139	transmembrane protein 139 (Tmem139), mRNA [NM_175408]	0.204278	0.00336666
Tmem150a	transmembrane protein 150A (Tmem150a), mRNA [NM_144916]	0.255011	<0.001
Tmem161a	transmembrane protein 161A (Tmem161a), mRNA [NM_145597]	0.191387	<0.001
Tmem168	transmembrane protein 168 (Tmem168), mRNA [NM_028990]	0.166951	0.0043848
Tmem176a	transmembrane protein 176A (Tmem176a), transcript variant 1, mRNA [NM_025326]	0.287111	<0.001
Tmem177	transmembrane protein 177 (Tmem177), mRNA [NM_175106]	0.329332	<0.001
Tmem223	transmembrane protein 223 (Tmem223), mRNA [NM_025791]	0.328377	0.00506555
Tmem254c	transmembrane protein 254c (Tmem254c), transcript variant 1, mRNA [NM_001270498]	0.287	0.00873773
Tmem255b	transmembrane protein 255B (Tmem255b), transcript variant 1, mRNA [NM_001143671]	0.213909	0.00709044
Tmem256	transmembrane protein 256 (Tmem256), mRNA [NM_026982]	0.295393	0.00132883
Tmem29	transmembrane protein 29 (Tmem29), transcript variant 3, mRNA [NM_001164686]	0.211289	<0.001
Tmem41b	transmembrane protein 41B (Tmem41b), mRNA [NM_153525]	0.324786	0.00654062
Tmem53	transmembrane protein 53 (Tmem53), mRNA [NM_026837]	0.233782	0.00120196
Tmem9	transmembrane protein 9 (Tmem9), transcript variant 1, mRNA [NM_001160145]	0.330172	0.00741204
Tmem97	transmembrane protein 97 (Tmem97), mRNA [NM_133706]	0.258188	0.00111765
Tmx2	thioredoxin-related transmembrane protein 2 (Tmx2), mRNA [NM_025868]	0.314097	0.00693807
Tnfsf10	tumor necrosis factor (ligand) superfamily, member 10 (Tnfsf10), mRNA [NM_009425]	0.185523	0.00456305
Tomm70a	translocase of outer mitochondrial membrane 70 homolog A (yeast) (Tomm70a), nuclear gene encoding mitochondrial protein, mRNA [NM_138599]	0.246027	<0.001
Trap1	TNF receptor-associated protein 1 (Trap1), nuclear gene encoding mitochondrial protein, mRNA [NM_026508]	0.166466	<0.001
Trmt10a	tRNA methyltransferase 10A (Trmt10a), mRNA [NM_175389]	0.299062	0.00541537
Trmt2b	TRM2 tRNA methyltransferase 2B (Trmt2b), transcript variant 3, mRNA [NM_001167995]	0.286363	<0.001
Tspan31	tetraspanin 31 (Tspan31), mRNA [NM_025982]	0.268214	<0.001
Tst	thiosulfate sulfurtransferase, mitochondrial (Tst), nuclear gene encoding mitochondrial protein, mRNA [NM_009437]	0.219484	<0.001
Tstd1	thiosulfate sulfurtransferase (rhodanese)-like domain containing 1 (Tstd1), mRNA [NM_001164525]	0.239721	0.00686354
Tstd3	thiosulfate sulfurtransferase (rhodanese)-like domain containing 3 (Tstd3), mRNA [NM_029840]	0.289244	0.00584911
Ttc13	tetratricopeptide repeat domain 13 (Ttc13), mRNA [NM_145607]	0.298825	<0.001
Ttc30a2	tetratricopeptide repeat domain 30A2 (Ttc30a2), mRNA [NM_001081228]	0.246558	0.00932291
Ttc34	tetratricopeptide repeat domain 34 (Ttc34), mRNA [NM_172878]	0.231858	<0.001
Ttc36	tetratricopeptide repeat domain 36 (Ttc36), mRNA [NM_138951]	0.112934	<0.001
Ttc37	tetratricopeptide repeat domain 37 (Ttc37), mRNA [NM_001081352]	0.228693	<0.001
Ttc38	tetratricopeptide repeat domain 38 (Ttc38), mRNA [NM_001033337]	0.329402	0.00128153
Tufm	Tu translation elongation factor, mitochondrial (Tufm), nuclear gene encoding mitochondrial protein, transcript variant 2, mRNA [NM_001163713]	0.235436	<0.001
Tvp23b	trans-golgi network vesicle protein 23B (Tvp23b), mRNA [NM_026210]	0.313136	0.0019642
Txn2	thioredoxin 2 (Txn2), nuclear gene encoding mitochondrial protein, mRNA [NM_019913]	0.237406	<0.001
Txndc15	thioredoxin domain containing 15 (Txndc15), mRNA [NM_175150]	0.208981	<0.001
Txnl4a	thioredoxin-like 4A (Txnl4a), transcript variant 1, mRNA [NM_025299]	0.283828	0.00358666
U2af1l4	U2 small nuclear RNA auxiliary factor 1-like 4 (U2af1l4), mRNA [NM_170760]	0.17739	<0.001
Uba3	ubiquitin-like modifier activating enzyme 3 (Uba3), transcript variant 1, mRNA [NM_011666]	0.196664	<0.001
Ube2a	ubiquitin-conjugating enzyme E2A (Ube2a), mRNA [NM_019668]	0.236296	0.00442523
Ube2l3	ubiquitin-conjugating enzyme E2L 3 (Ube2l3), mRNA [NM_009456]	0.303519	0.00291998
Ube2n	ubiquitin-conjugating enzyme E2N (Ube2n), mRNA [NM_080560]	0.162951	<0.001
Ube2v2	ubiquitin-conjugating enzyme E2 variant 2 (Ube2v2), transcript variant 1, mRNA [NM_023585]	0.182925	0.00178348
Ubfd1	ubiquitin family domain containing 1 (Ubfd1), mRNA [NM_138589]	0.308486	<0.001
Ubr2	ubiquitin protein ligase E3 component n-recognin 2 (Ubr2), transcript variant 2, mRNA [NM_001177374]	0.292029	0.00880854
Ufm1	ubiquitin-fold modifier 1 (Ufm1), mRNA [NM_026435]	0.199239	<0.001
Ugt1a6b	UDP glucuronosyltransferase 1 family, polypeptide A6B (Ugt1a6b), mRNA [NM_201410]	0.276856	<0.001
Ugt2b34	UDP glucuronosyltransferase 2 family, polypeptide B34 (Ugt2b34), mRNA [NM_153598]	0.244205	0.00496409
Ugt2b35	UDP glucuronosyltransferase 2 family, polypeptide B35 (Ugt2b35), mRNA [NM_172881]	0.228362	0.00144864
Ugt2b38	UDP glucuronosyltransferase 2 family, polypeptide B38 (Ugt2b38), mRNA [NM_133894]	0.176111	<0.001
Ulk2	unc-51 like kinase 2 (Ulk2), mRNA [NM_013881]	0.261825	0.00202646
Umps	uridine monophosphate synthetase (Umps), mRNA [NM_009471]	0.228046	<0.001
Uox	urate oxidase (Uox), mRNA [NM_009474]	0.171271	<0.001
Upb1	ureidopropionase, beta (Upb1), mRNA [NM_133995]	0.128504	<0.001
Uqcc	ubiquinol-cytochrome c reductase complex chaperone, CBP3 homolog (yeast) (Uqcc), nuclear gene encoding mitochondrial protein, transcript variant 1, mRNA [NM_018888]	0.213854	0.00240943
Uqcr11	ubiquinol-cytochrome c reductase, complex III subunit XI (Uqcr11), nuclear gene encoding mitochondrial protein, mRNA [NM_025650]	0.329092	<0.001
Urgcp	upregulator of cell proliferation (Urgcp), nuclear gene encoding mitochondrial protein, transcript variant 2, mRNA [NM_001077661]	0.263314	<0.001
Uroc1	urocanase domain containing 1 (Uroc1), mRNA [NM_144940]	0.139697	<0.001
Uros	uroporphyrinogen III synthase (Uros), mRNA [NM_009479]	0.233592	0.001678
Usp48	ubiquitin specific peptidase 48 (Usp48), mRNA [NM_130879]	0.332383	0.00649937
Vars2	valyl-tRNA synthetase 2, mitochondrial (putative) (Vars2), nuclear gene encoding mitochondrial protein, mRNA [NM_175137]	0.307621	<0.001
Vars2	valyl-tRNA synthetase 2, mitochondrial (putative) (Vars2), nuclear gene encoding mitochondrial protein, mRNA [NM_175137]	0.247376	<0.001
Vipr1	vasoactive intestinal peptide receptor 1 (Vipr1), mRNA [NM_011703]	0.310871	<0.001
Vkorc1	vitamin K epoxide reductase complex, subunit 1 (Vkorc1), mRNA [NM_178600]	0.1521	<0.001
Vma21	VMA21 vacuolar H+-ATPase homolog (S. cerevisiae) (Vma21), mRNA [NM_001081356]	0.324538	<0.001
Vpreb1	pre-B lymphocyte gene 1 (Vpreb1), mRNA [NM_016982]	0.229003	0.00273744
Vps45	vacuolar protein sorting 45 (yeast) (Vps45), mRNA [NM_013841]	0.283363	0.00880926
Vti1a	vesicle transport through interaction with t-SNAREs 1A (Vti1a), mRNA [NM_016862]	0.311909	0.00537953
Vtn	vitronectin (Vtn), mRNA [NM_011707]	0.282024	0.00316334
Wbp4	WW domain binding protein 4 (Wbp4), mRNA [NM_018765]	0.210514	0.00252584
Wbscr22	Williams Beuren syndrome chromosome region 22 (Wbscr22), mRNA [NM_025375]	0.319372	0.00180178
Wdr18	WD repeat domain 18 (Wdr18), mRNA [NM_175450]	0.279733	0.00245261
Wdr33	WD repeat domain 33 (Wdr33), transcript variant 4, mRNA [NM_001170966]	0.330453	<0.001
Wdr78	WD repeat domain 78 (Wdr78), mRNA [NM_146254]	0.208935	0.00317268
Wdr89	WD repeat domain 89 (Wdr89), mRNA [NM_028203]	0.311234	0.00555789
Wfdc1	WAP four-disulfide core domain 1 (Wfdc1), mRNA [NM_023395]	0.217442	0.002094
Wnt5b	wingless-related MMTV integration site 5B (Wnt5b), transcript variant 2, mRNA [NM_001271757]	0.280133	<0.001
Xrcc6	X-ray repair complementing defective repair in Chinese hamster cells 6 (Xrcc6), mRNA [NM_010247]	0.319746	0.00176118
Yif1b	Yip1 interacting factor homolog B (S. cerevisiae) (Yif1b), transcript variant 1, mRNA [NM_029887]	0.228857	<0.001
Yipf2	Yip1 domain family, member 2 (Yipf2), transcript variant 1, mRNA [NM_138303]	0.198701	<0.001
Yipf6	Yip1 domain family, member 6 (Yipf6), mRNA [NM_207633]	0.325708	0.00139351
Yme1l1	YME1-like 1 (S. cerevisiae) (Yme1l1), nuclear gene encoding mitochondrial protein, mRNA [NM_013771]	0.238396	0.005248
Zap70	zeta-chain (TCR) associated protein kinase (Zap70), mRNA [NM_009539]	0.134133	0.00544122
Zbtb7b	zinc finger and BTB domain containing 7B (Zbtb7b), mRNA [NM_009565]	0.327271	0.00317339
Zc2hc1c	zinc finger, C2HC-type containing 1C (Zc2hc1c), mRNA [NM_172414]	0.211252	0.00284276
Zfhx4	zinc finger homeodomain 4 (Zfhx4), mRNA [NM_030708]	0.31495	0.00838096
Zfp317	zinc finger protein 317 (Zfp317), mRNA [NM_172918]	0.289653	0.00351683
Zfp385b	zinc finger protein 385B (Zfp385b), transcript variant 1, mRNA [NM_178723]	0.186905	<0.001
Zfp40	zinc finger protein 40 (Zfp40), mRNA [NM_009555]	0.200618	0.00313749
Zfp444	zinc finger protein 444 (Zfp444), transcript variant 2, mRNA [NM_028316]	0.197867	<0.001
Zfp560	zinc finger protein 560 (Zfp560), mRNA [NM_001004190]	0.306107	0.0076647
Zfp563	zinc finger protein 563 (Zfp563), mRNA [NM_001024950]	0.12654	0.00421378
Zfp759	zinc finger protein 759 (Zfp759), mRNA [NM_172392]	0.121389	<0.001
Zfp763	zinc finger protein 763 (Zfp763), mRNA [NM_028543]	0.286048	0.00342025
Zfp825	zinc finger protein 825 (Zfp825), mRNA [NM_146231]	0.248686	<0.001
Zfp846	zinc finger protein 846 (Zfp846), mRNA [NM_172919]	0.255557	0.00257387
Zfp870	zinc finger protein 870 (Zfp870), mRNA [NM_207245]	0.281984	0.00547042
Zfp874b	zinc finger protein 874b (Zfp874b), mRNA [NM_001076791]	0.311383	0.00409378
Zfp879	zinc finger protein 879 (Zfp879), mRNA [NM_173387]	0.235741	<0.001
Zfp953	zinc finger protein 953 (Zfp953), mRNA [NM_001038651]	0.252884	0.00408252
Zfyve21	zinc finger, FYVE domain containing 21 (Zfyve21), mRNA [NM_026752]	0.330174	0.0083681
Zkscan1	zinc finger with KRAB and SCAN domains 1 (Zkscan1), transcript variant 1, mRNA [NM_133906]	0.320641	<0.001
Zmat5	zinc finger, matrin type 5 (Zmat5), mRNA [NM_026015]	0.269964	<0.001
