# Supplementary material for: Protective Vaccination against Blood-Stage Malaria of Plasmodium chabaudi: Differential Gene Expression in the Liver of Balb/c Mice toward the End of Crisis Phase
Source: Front Microbiol. 2016 Jul 14;7:1087. doi: 10.3389/fmicb.2016.01087 (PMC4943960; doi:10.3389/fmicb.2016.01087)
Supplement: Supplementary file 5 [file Table5.XLSX]

## Sheet: Tabelle1
Table S5 Genes, whose expression is up-regulated more than 3-fold and less than 10-fold (p<0.01) in the liver of both non-vaccinated (N) and vaccinated mice (V) infected with P. chabaudi on day 11 p.i. (Vd11, Nd11) in comparison to constitutive expression on day 0 p.i. (Vd0, Nd0)
Gene	Gene Description	Vd11 vs. Vd0	p-value	Nd11 vs. Nd0	p-value
Anln	anillin, actin binding protein (Anln), mRNA [NM_028390]	7.33627	0.00486744	4.98873	0.00672788
Aoc2	amine oxidase, copper containing 2 (retina-specific) (Aoc2), mRNA [NM_178932]	4.24008	0.00111828	6.48421	<0.001
Arhgap15	Rho GTPase activating protein 15 (Arhgap15), transcript variant 2, mRNA [NM_001025377]	9.80876	0.00655678	5.53061	<0.001
Ccdc116	coiled-coil domain containing 116 (Ccdc116), transcript variant 2, mRNA [NM_029779]	4.6496	0.00679212	6.66175	0.0089925
Ccdc148	coiled-coil domain containing 148 (Ccdc148), mRNA [NM_001001178]	4.4249	0.0005158	5.98474	0.00580765
Cd37	CD37 antigen (Cd37), mRNA [NM_007645]	3.96101	<0.001	3.44212	<0.001
Cdca2	cell division cycle associated 2 (Cdca2), transcript variant 2, mRNA [NM_175384]	7.71802	0.00570019	3.1079	<0.001
Cdca5	cell division cycle associated 5 (Cdca5), mRNA [NM_026410]	9.78191	0.0017648	4.7651	0.00901373
Cdkl3	cyclin-dependent kinase-like 3 (Cdkl3), transcript variant 2, mRNA [NM_153785]	6.0709	0.00602026	8.62642	0.000573123
Dclk2	doublecortin-like kinase 2 (Dclk2), transcript variant 4, mRNA [NM_001195498]	3.5837	0.00374867	4.9287	0.00402857
Depdc1a	DEP domain containing 1a (Depdc1a), transcript variant 1, mRNA [NM_001172092]	8.38713	0.00615604	7.39619	0.0024211
Gls	glutaminase (Gls), nuclear gene encoding mitochondrial protein, transcript variant 1, mRNA [NM_001081081]	4.19484	0.00383428	8.82671	<0.001
Hist1h1a	histone cluster 1, H1a (Hist1h1a), mRNA [NM_030609]	9.49679	<0.001	11.4943	0.00142498
Hist1h2ag	histone cluster 1, H2ag (Hist1h2ag), mRNA [NM_178186]	8.7727	<0.001	7.35739	0.00153398
Hist1h2an	histone cluster 1, H2an (Hist1h2an), mRNA [NM_178184]	6.69362	0.000545453	6.23564	0.00356855
Hist2h2bb	histone cluster 2, H2bb (Hist2h2bb), mRNA [NM_175666]	8.21537	<0.001	9.6063	0.00136283
Hist2h3b	histone cluster 2, H3b (Hist2h3b), mRNA [NM_178215]	3.47353	0.000724662	4.1731	<0.001
Hmgb2	high mobility group box 2 (Hmgb2), mRNA [NM_008252]	6.08138	<0.001	5.54773	<0.001
Incenp	inner centromere protein (Incenp), mRNA [NM_016692]	5.8863	0.00459462	5.34174	0.00163372
Itgb7	integrin beta 7 (Itgb7), mRNA [NM_013566]	4.33295	0.00724394	3.06689	<0.001
Kif23	kinesin family member 23 (Kif23), mRNA [NM_024245]	9.55479	<0.001	7.98011	0.00447453
Lax1	lymphocyte transmembrane adaptor 1 (Lax1), transcript variant 2, mRNA [NM_172842]	5.78246	<0.001	3.91108	0.00936803
Lrmp	lymphoid-restricted membrane protein (Lrmp), mRNA [NM_008511]	4.49735	0.00794933	3.48239	0.00470675
Myb	myeloblastosis oncogene (Myb), transcript variant 1, mRNA [NM_001198914]	7.53584	0.00211983	5.70319	0.00531089
Ncapd2	non-SMC condensin I complex, subunit D2 (Ncapd2), mRNA [NM_146171]	4.78537	0.00197242	5.31563	0.00746061
Nid1	nidogen 1 (Nid1), mRNA [NM_010917]	4.6251	0.00316842	10.7027	0.00368542
Orc1	origin recognition complex, subunit 1 (Orc1), transcript variant A, mRNA [NM_011015]	8.82647	0.00375326	12.0065	0.000989341
Parvb	parvin, beta (Parvb), mRNA [NM_133167]	3.26059	0.00484545	3.07608	<0.001
Parvg	parvin, gamma (Parvg), transcript variant 2, mRNA [NM_022321]	6.96435	0.00655668	4.36497	<0.001
Phgdh	3-phosphoglycerate dehydrogenase (Phgdh), mRNA [NM_016966]	7.88931	0.00469444	5.65461	0.000733413
Pik3cg	phosphoinositide-3-kinase, catalytic, gamma polypeptide (Pik3cg), transcript variant 1, mRNA [NM_020272]	4.45957	0.00828963	3.75926	<0.001
Pqlc3	PQ loop repeat containing (Pqlc3), transcript variant 1, mRNA [NM_172574]	9.02657	0.0096031	9.00192	0.002187
Prkar2b	protein kinase, cAMP dependent regulatory, type II beta (Prkar2b), mRNA [NM_011158]	8.1721	0.00278569	9.79042	0.00822068
Prrg3	proline rich Gla (G-carboxyglutamic acid) 3 (transmembrane) (Prrg3), mRNA [NM_001081135]	4.21475	0.00501511	4.28312	0.00533071
Relt	RELT tumor necrosis factor receptor (Relt), mRNA [NM_177073]	6.45472	<0.001	6.52882	0.000506271
Rgs14	regulator of G-protein signaling 14 (Rgs14), mRNA [NM_016758]	4.59903	0.00231372	3.77194	0.00122251
S1pr4	sphingosine-1-phosphate receptor 4 (S1pr4), mRNA [NM_010102]	6.65937	0.00175357	5.70124	0.00407916
Sgol2	shugoshin-like 2 (S. pombe) (Sgol2), transcript variant 1, mRNA [NM_199007]	7.92182	0.00613591	3.50345	0.00460694
Slfn1	schlafen 1 (Slfn1), mRNA [NM_011407]	5.8492	0.00295103	3.15434	0.0048287
Specc1	sperm antigen with calponin homology and coiled-coil domains 1 (Specc1), mRNA [NM_001029936]	3.05306	0.00278961	5.74204	0.00637659
Stil	Scl/Tal1 interrupting locus (Stil), mRNA [NM_009185]	4.83492	0.00616508	4.9746	0.000810515
Syn2	synapsin II (Syn2), transcript variant IIb, mRNA [NM_013681]	3.49446	0.00629862	13.567	<0.001
Troap	trophinin associated protein (Troap), transcript variant 1, mRNA [NM_030159]	7.76186	0.000814709	6.44889	0.00143567
Was	Wiskott-Aldrich syndrome homolog (human) (Was), mRNA [NM_009515]	4.43682	0.00499558	3.75131	<0.001
