# Supplementary material for: Protective Vaccination against Blood-Stage Malaria of Plasmodium chabaudi: Differential Gene Expression in the Liver of Balb/c Mice toward the End of Crisis Phase
Source: Front Microbiol. 2016 Jul 14;7:1087. doi: 10.3389/fmicb.2016.01087 (PMC4943960; doi:10.3389/fmicb.2016.01087)
Supplement: Supplementary file 6 [file Table6.XLSX]

## Sheet: Sheet1
Table S6 Genes, whose expression is down-regulated more than 3-fold and less than 10-fold (p<0.01) in the liver of both non-vaccinated (N) and vaccinated mice (V) infected with P. chabaudi on day 11 p.i. (Vd11, Nd11) in comparison to constitutive expression on day 0 p.i. (Vd0, Nd0)
Gene	Gene Description	Vd11 vs. Vd0	p-value	Nd11 vs. Nd0	p-value
Aadac	arylacetamide deacetylase (esterase) (Aadac), mRNA [NM_023383]	0.320456	0.00280123	0.119259	0.00367244
Aamdc	adipogenesis associated Mth938 domain containing (Aamdc), transcript variant 1, mRNA [NM_001177945]	0.271048	0.00342345	0.162937	0.00159968
Abcc6	ATP-binding cassette, sub-family C (CFTR/MRP), member 6 (Abcc6), mRNA [NM_018795]	0.276661	0.000978825	0.0755461	0.00965856
Abcc6	ATP-binding cassette, sub-family C (CFTR/MRP), member 6 (Abcc6), mRNA [NM_018795]	0.262777	0.0015115	0.0671612	0.000661371
Acad10	acyl-Coenzyme A dehydrogenase family, member 10 (Acad10), mRNA [NM_028037]	0.275204	0.00856888	0.122553	<0.001
Acat3	acetyl-Coenzyme A acetyltransferase 3 (Acat3), mRNA [NM_153151]	0.237731	0.00446005	0.0749347	0.00129288
Acsl3	acyl-CoA synthetase long-chain family member 3 (Acsl3), transcript variant 1, mRNA [NM_028817]	0.299316	0.00998996	0.217377	0.00888503
Acsm1	acyl-CoA synthetase medium-chain family member 1 (Acsm1), mRNA [NM_054094]	0.285054	0.00229422	0.055618	0.00162916
Acss3	acyl-CoA synthetase short-chain family member 3 (Acss3), transcript variant 2, mRNA [NM_198636]	0.205969	0.00142509	0.137656	0.00929065
Acy1	aminoacylase 1 (Acy1), mRNA [NM_025371]	0.27407	0.00825394	0.10474	0.00278049
Acy3	aspartoacylase (aminoacylase) 3 (Acy3), mRNA [NM_027857]	0.163072	0.000814632	0.0837388	0.00206073
Adtrp	androgen dependent TFPI regulating protein (Adtrp), transcript variant 2, mRNA [NM_001145875]	0.237911	<0.001	0.222569	0.0015743
Agmat	agmatine ureohydrolase (agmatinase) (Agmat), mRNA [NM_001081408]	0.173907	<0.001	0.0463012	0.00112334
Akr1c12	aldo-keto reductase family 1, member C12 (Akr1c12), mRNA [NM_013777]	0.308397	0.00206063	0.214376	0.00300018
Akr1c13	aldo-keto reductase family 1, member C13 (Akr1c13), mRNA [NM_013778]	0.310249	0.00448765	0.205734	0.00262652
Akr1c20	aldo-keto reductase family 1, member C20 (Akr1c20), mRNA [NM_054080]	0.230588	0.0055608	0.0290281	0.00489702
Akr1e1	aldo-keto reductase family 1, member E1 (Akr1e1), mRNA [NM_018859]	0.319049	0.00513612	0.137636	0.00243389
Akr7a5	aldo-keto reductase family 7, member A5 (aflatoxin aldehyde reductase) (Akr7a5), mRNA [NM_025337]	0.285418	0.00341506	0.223875	0.0028633
Aldh4a1	aldehyde dehydrogenase 4 family, member A1 (Aldh4a1), nuclear gene encoding mitochondrial protein, mRNA [NM_175438]	0.304037	0.00505648	0.0466621	0.00192719
Amacr	alpha-methylacyl-CoA racemase (Amacr), nuclear gene encoding mitochondrial protein, mRNA [NM_008537]	0.297223	0.00373762	0.167964	<0.001
Ang	angiogenin, ribonuclease, RNase A family, 5 (Ang), transcript variant 1, mRNA [NM_007447]	0.179535	0.00754492	0.0600144	0.00560433
Ang3	angiogenin, ribonuclease A family, member 3 (Ang3), mRNA [NM_001123394]	0.174137	0.00698474	0.0508178	0.0045247
Ang4	angiogenin, ribonuclease A family, member 4 (Ang4), mRNA [NM_177544]	0.166451	0.00750153	0.0468604	0.000821152
Apon	apolipoprotein N (Apon), mRNA [NM_133996]	0.320982	0.00198877	0.288287	0.00797821
Aqp9	aquaporin 9 (Aqp9), transcript variant 2, mRNA [NM_001271843]	0.324539	<0.001	0.20561	<0.001
Arfgap2	ADP-ribosylation factor GTPase activating protein 2 (Arfgap2), transcript variant 2, mRNA [NM_023854]	0.327766	0.000663713	0.221571	0.00694334
Asb13	ankyrin repeat and SOCS box-containing 13 (Asb13), transcript variant 1, mRNA [NM_178283]	0.311587	0.00567932	0.236027	0.00150771
Asgr2	asialoglycoprotein receptor 2 (Asgr2), mRNA [NM_007493]	0.316819	0.000812827	0.140839	<0.001
Asic5	acid-sensing (proton-gated) ion channel family member 5 (Asic5), mRNA [NM_021370]	0.307226	0.00835286	0.319919	0.00995031
Aspdh	aspartate dehydrogenase domain containing (Aspdh), mRNA [NM_026690]	0.208598	0.000753464	0.0394983	0.00175109
Aspg	asparaginase homolog (S. cerevisiae) (Aspg), mRNA [NM_001081169]	0.183427	<0.001	0.134913	0.00261892
Atat1	alpha tubulin acetyltransferase 1 (Atat1), transcript variant 1, mRNA [NM_001142744]	0.325918	0.00909006	0.20274	0.000867083
Athl1	ATH1, acid trehalase-like 1 (yeast) (Athl1), mRNA [NM_145387]	0.324377	0.00175475	0.2041	<0.001
Atp2b2	ATPase, Ca++ transporting, plasma membrane 2 (Atp2b2), transcript variant 1, mRNA [NM_009723]	0.13448	0.00119228	0.0364435	0.00121088
B3gat1	beta-1,3-glucuronyltransferase 1 (glucuronosyltransferase P) (B3gat1), mRNA [NM_029792]	0.275084	0.0047617	0.0442765	0.0028979
Bbc3	BCL2 binding component 3 (Bbc3), nuclear gene encoding mitochondrial protein, mRNA [NM_133234]	0.314072	0.00898045	0.239517	0.00658521
Bbox1	butyrobetaine (gamma), 2-oxoglutarate dioxygenase 1 (gamma-butyrobetaine hydroxylase) (Bbox1), mRNA [NM_130452]	0.288437	0.00865385	0.181586	0.000504289
Bdh1	3-hydroxybutyrate dehydrogenase, type 1 (Bdh1), nuclear gene encoding mitochondrial protein, transcript variant 1, mRNA [NM_175177]	0.257544	0.00380182	0.191137	0.0031225
Bdh2	3-hydroxybutyrate dehydrogenase, type 2 (Bdh2), transcript variant 1, mRNA [NM_001172055]	0.278578	0.00669092	0.179726	0.0012731
Bola1	bolA-like 1 (E. coli) (Bola1), mRNA [NM_026975]	0.295222	0.00164807	0.155821	<0.001
Bphl	biphenyl hydrolase-like (serine hydrolase, breast epithelial mucin-associated antigen) (Bphl), mRNA [NM_026512]	0.304243	0.00848186	0.083205	0.00122384
C2cd4d	C2 calcium-dependent domain containing 4D (C2cd4d), mRNA [NM_001136117]	0.157961	0.0046536	0.231252	0.0065482
C8a	complement component 8, alpha polypeptide (C8a), mRNA [NM_146148]	0.215714	0.00217622	0.0576796	0.00513148
C8g	complement component 8, gamma polypeptide (C8g), transcript variant 1, mRNA [NM_027062]	0.260906	0.00462311	0.0673107	0.00137484
C9	complement component 9 (C9), mRNA [NM_013485]	0.160381	0.00486192	0.0350496	0.00878816
Car5a	carbonic anhydrase 5a, mitochondrial (Car5a), nuclear gene encoding mitochondrial protein, mRNA [NM_007608]	0.196978	0.00622719	0.00534126	0.0060254
Cbx2	chromobox 2 (Cbx2), mRNA [NM_007623]	0.221314	0.000954082	0.192077	0.00142589
Ccdc151	coiled-coil domain containing 151 (Ccdc151), transcript variant 1, mRNA [NM_001163787]	0.149135	0.00338789	0.0640824	0.00606441
Ccdc157	coiled-coil domain containing 157 (Ccdc157), transcript variant 2, mRNA [NM_177616]	0.322404	0.00520461	0.295586	<0.001
Ccdc159	coiled-coil domain containing 159 (Ccdc159), transcript variant 2, mRNA [NM_025977]	0.247914	0.000825998	0.114557	0.0057838
Ccdc163	coiled-coil domain containing 163 (Ccdc163), mRNA [NM_026714]	0.175934	0.00256395	0.274553	0.00610491
Cd59b	CD59b antigen (Cd59b), mRNA [NM_181858]	0.302443	0.00286229	0.186397	0.000575696
Cdadc1	cytidine and dCMP deaminase domain containing 1 (Cdadc1), transcript variant 2, mRNA [NM_027986]	0.271244	<0.001	0.209136	0.00159412
Cebpa	CCAAT/enhancer binding protein (C/EBP), alpha (Cebpa), mRNA [NM_007678]	0.222881	0.00208886	0.125621	0.00368819
Ces3a	carboxylesterase 3A (Ces3a), transcript variant 1, mRNA [NM_198672]	0.155873	<0.001	0.033196	<0.001
Ces3b	carboxylesterase 3B (Ces3b), transcript variant 2, mRNA [NM_001159415]	0.112165	<0.001	0.0196649	0.00860097
Cfhr1	complement factor H-related 1 (Cfhr1), mRNA [NM_015780]	0.314297	0.00196347	0.0852644	0.00325282
Chid1	chitinase domain containing 1 (Chid1), transcript variant 2, mRNA [NM_026522]	0.248508	0.000801429	0.0555236	0.00713271
Cisd3	CDGSH iron sulfur domain 3 (Cisd3), mRNA [NM_001085500]	0.332014	0.00305411	0.205236	0.00107929
Clcn2	chloride channel 2 (Clcn2), mRNA [NM_009900]	0.322654	0.00221431	0.186062	0.00157396
Cldn2	claudin 2 (Cldn2), mRNA [NM_016675]	0.275541	0.00768629	0.200047	0.00633039
Cmah	cytidine monophospho-N-acetylneuraminic acid hydroxylase (Cmah), transcript variant 1, mRNA [NM_007717]	0.321834	0.0089474	0.0955055	0.000820952
Cmah	cytidine monophospho-N-acetylneuraminic acid hydroxylase (Cmah), transcript variant 2, mRNA [NM_001111110]	0.296754	0.0071857	0.0819256	0.00386536
Cml1	camello-like 1 (Cml1), mRNA [NM_023160]	0.146967	0.00158776	0.0183905	0.00351652
Col18a1	collagen, type XVIII, alpha 1 (Col18a1), transcript variant 1, mRNA [NM_001109991]	0.309764	0.000676009	0.187181	0.00142693
Cpn2	carboxypeptidase N, polypeptide 2 (Cpn2), mRNA [NM_027904]	0.317015	0.00208767	0.174873	<0.001
Crot	carnitine O-octanoyltransferase (Crot), mRNA [NM_023733]	0.183647	0.00884032	0.243201	0.00200525
Csrp3	cysteine and glycine-rich protein 3 (Csrp3), transcript variant 1, mRNA [NM_013808]	0.315424	0.000852849	0.0778722	0.00150244
Cyb5d2	cytochrome b5 domain containing 2 (Cyb5d2), mRNA [NM_001024926]	0.320343	0.00227511	0.183359	0.000605343
Cycs	cytochrome c, somatic (Cycs), nuclear gene encoding mitochondrial protein, mRNA [NM_007808]	0.204065	0.00207371	0.143654	0.000740927
Cyp2a4	cytochrome P450, family 2, subfamily a, polypeptide 4 (Cyp2a4), mRNA [NM_009997]	0.13635	<0.001	0.0549545	0.00577417
Cyp2b13	cytochrome P450, family 2, subfamily b, polypeptide 13 (Cyp2b13), mRNA [NM_007813]	0.142407	0.000909816	0.017801	0.0017458
Cyp2c39	cytochrome P450, family 2, subfamily c, polypeptide 39 (Cyp2c39), mRNA [NM_010003]	0.297094	0.00370861	0.0784534	0.00112854
Cyp2c44	cytochrome P450, family 2, subfamily c, polypeptide 44 (Cyp2c44), transcript variant 1, mRNA [NM_001001446]	0.180898	0.00595269	0.047917	0.00964942
Cyp2d13	cytochrome P450, family 2, subfamily d, polypeptide 13 (Cyp2d13), non-coding RNA [NR_003552]	0.219745	<0.001	0.163739	0.00167131
Cyp2d22	cytochrome P450, family 2, subfamily d, polypeptide 22 (Cyp2d22), transcript variant 2, mRNA [NM_019823]	0.316997	0.00215083	0.230427	<0.001
Cyp2d40	cytochrome P450, family 2, subfamily d, polypeptide 40 (Cyp2d40), mRNA [NM_023623]	0.114437	0.00257353	0.0854924	<0.001
Cyp2f2	cytochrome P450, family 2, subfamily f, polypeptide 2 (Cyp2f2), mRNA [NM_007817]	0.250772	0.00571483	0.0390486	0.00181134
Cyp2j5	cytochrome P450, family 2, subfamily j, polypeptide 5 (Cyp2j5), mRNA [NM_010007]	0.173943	0.00160322	0.0487228	0.00388673
Cyp2j6	cytochrome P450, family 2, subfamily j, polypeptide 6 (Cyp2j6), mRNA [NM_010008]	0.227874	<0.001	0.208211	0.00721598
Cyp2j8	cytochrome P450, family 2, subfamily j, polypeptide 8 (Cyp2j8), mRNA [NM_001104927]	0.235274	0.00147422	0.10067	0.00844775
Cyp2r1	cytochrome P450, family 2, subfamily r, polypeptide 1 (Cyp2r1), mRNA [NM_177382]	0.26893	0.00349425	0.123202	0.00346031
Cyp3a16	cytochrome P450, family 3, subfamily a, polypeptide 16 (Cyp3a16), mRNA [NM_007820]	0.220017	0.00604239	0.0229138	0.00548584
Cyp3a44	cytochrome P450, family 3, subfamily a, polypeptide 44 (Cyp3a44), mRNA [NM_177380]	0.123952	<0.001	0.0221792	0.00647975
Cyp4f13	cytochrome P450, family 4, subfamily f, polypeptide 13 (Cyp4f13), mRNA [NM_130882]	0.320664	0.00234067	0.225669	0.00251708
Cyp4f14	cytochrome P450, family 4, subfamily f, polypeptide 14 (Cyp4f14), transcript variant 1, mRNA [NM_022434]	0.184175	0.00412718	0.0101014	0.00528072
Cyp4v3	cytochrome P450, family 4, subfamily v, polypeptide 3 (Cyp4v3), mRNA [NM_133969]	0.253711	0.00193127	0.145334	0.0013476
D2hgdh	D-2-hydroxyglutarate dehydrogenase (D2hgdh), nuclear gene encoding mitochondrial protein, mRNA [NM_178882]	0.323417	0.00237477	0.18651	0.000986499
Dalrd3	DALR anticodon binding domain containing 3 (Dalrd3), mRNA [NM_026378]	0.310193	<0.001	0.210672	<0.001
Dbi	diazepam binding inhibitor (Dbi), transcript variant 1, mRNA [NM_001037999]	0.291403	0.00102522	0.31119	<0.001
Dbi	diazepam binding inhibitor (Dbi), transcript variant 1, mRNA [NM_001037999]	0.273533	0.0023551	0.28686	<0.001
Dcaf11	DDB1 and CUL4 associated factor 11 (Dcaf11), transcript variant 1, mRNA [NM_001199009]	0.331019	0.00203289	0.174116	0.00215724
Dclk3	doublecortin-like kinase 3 (Dclk3), mRNA [NM_172928]	0.122961	0.000534057	0.0552203	0.00508807
Dct	dopachrome tautomerase (Dct), mRNA [NM_010024]	0.112018	<0.001	0.00332798	0.00830387
Ddo	D-aspartate oxidase (Ddo), mRNA [NM_027442]	0.169097	0.00166948	0.126488	<0.001
Deptor	DEP domain containing MTOR-interacting protein (Deptor), transcript variant 1, mRNA [NM_145470]	0.277039	0.00692893	0.208635	0.000580976
Dhcr7	7-dehydrocholesterol reductase (Dhcr7), mRNA [NM_007856]	0.209377	0.00103592	0.0662435	0.00528043
Dhdh	dihydrodiol dehydrogenase (dimeric) (Dhdh), mRNA [NM_027903]	0.333227	0.00330951	0.199571	0.00404268
Dixdc1	DIX domain containing 1 (Dixdc1), mRNA [NM_178118]	0.18957	0.00195946	0.148558	0.00368767
Dnajb2	DnaJ (Hsp40) homolog, subfamily B, member 2 (Dnajb2), transcript variant 1, mRNA [NM_020266]	0.317112	0.0013428	0.236533	0.00465061
Dnph1	2'-deoxynucleoside 5'-phosphate N-hydrolase 1 (Dnph1), mRNA [NM_207161]	0.323001	0.0098669	0.253691	0.000901356
Dpyd	dihydropyrimidine dehydrogenase (Dpyd), mRNA [NM_170778]	0.295852	0.000672752	0.143529	0.00607574
Dpys	dihydropyrimidinase (Dpys), transcript variant 1, mRNA [NM_022722]	0.205416	0.00514677	0.113011	0.00447203
Ebp	phenylalkylamine Ca2+ antagonist (emopamil) binding protein (Ebp), mRNA [NM_007898]	0.271937	<0.001	0.134393	<0.001
Emc9	ER membrane protein complex subunit 9 (Emc9), mRNA [NM_033146]	0.319849	0.00332251	0.205375	0.00136269
Entpd8	ectonucleoside triphosphate diphosphohydrolase 8 (Entpd8), mRNA [NM_028093]	0.224514	0.00168446	0.140893	0.00164263
F7	coagulation factor VII (F7), mRNA [NM_010172]	0.286087	<0.001	0.104131	0.00621749
Fads2	fatty acid desaturase 2 (Fads2), mRNA [NM_019699]	0.150507	<0.001	0.127637	0.00204807
Fahd1	fumarylacetoacetate hydrolase domain containing 1 (Fahd1), nuclear gene encoding mitochondrial protein, mRNA [NM_023480]	0.306028	0.00493139	0.23931	0.00188121
Fahd2a	fumarylacetoacetate hydrolase domain containing 2A (Fahd2a), mRNA [NM_029629]	0.331915	0.0032891	0.204864	0.00083638
Fam134a	family with sequence similarity 134, member A (Fam134a), mRNA [NM_170755]	0.329078	<0.001	0.289111	<0.001
Fam214a	family with sequence similarity 214, member A (Fam214a), transcript variant 1, mRNA [NM_001113283]	0.228185	0.000558407	0.20392	0.00860077
Fam228b	family with sequence similarity 228, member B (Fam228b), mRNA [NM_175431]	0.188922	0.00209707	0.0514847	<0.001
Fam47e	family with sequence similarity 47, member E (Fam47e), transcript variant 1, mRNA [NM_001033478]	0.241976	0.00501184	0.0112445	0.0082155
Fdft1	farnesyl diphosphate farnesyl transferase 1 (Fdft1), mRNA [NM_010191]	0.153692	<0.001	0.104869	0.00459039
Fdps	farnesyl diphosphate synthetase (Fdps), transcript variant 1, mRNA [NM_001253751]	0.129794	0.00178819	0.0552246	0.00791949
Fggy	FGGY carbohydrate kinase domain containing (Fggy), transcript variant 2, mRNA [NM_029347]	0.209867	0.00387167	0.03544	0.00562705
Fkbp4	FK506 binding protein 4 (Fkbp4), mRNA [NM_010219]	0.212706	0.00321665	0.0652165	0.00331536
Fn3k	fructosamine 3 kinase (Fn3k), transcript variant 1, mRNA [NM_022014]	0.243084	0.00445478	0.0642362	<0.001
Fndc4	fibronectin type III domain containing 4 (Fndc4), mRNA [NM_022424]	0.294922	0.00411629	0.178149	0.00716517
Gabarapl1	gamma-aminobutyric acid (GABA) A receptor-associated protein-like 1 (Gabarapl1), mRNA [NM_020590]	0.311819	0.000566849	0.2368	0.00758765
Gabrr1	gamma-aminobutyric acid (GABA) C receptor, subunit rho 1 (Gabrr1), mRNA [NM_008075]	0.214593	<0.001	0.114767	0.000870388
Galm	galactose mutarotase (Galm), mRNA [NM_176963]	0.299946	0.00647704	0.11779	0.000974313
Galt	galactose-1-phosphate uridyl transferase (Galt), mRNA [NM_016658]	0.24902	0.00616678	0.0431122	0.00453586
Gamt	guanidinoacetate methyltransferase (Gamt), mRNA [NM_010255]	0.209179	0.00197631	0.0277253	0.00257074
Gas2	growth arrest specific 2 (Gas2), mRNA [NM_008087]	0.266821	0.0043575	0.0684976	0.00878119
Gas6	growth arrest specific 6 (Gas6), mRNA [NM_019521]	0.310327	0.000928125	0.222392	<0.001
Gbp11	guanylate binding protein 11 (Gbp11), mRNA [NM_001039647]	0.205015	0.00398492	0.0565053	0.00715726
Gcdh	glutaryl-Coenzyme A dehydrogenase (Gcdh), nuclear gene encoding mitochondrial protein, transcript variant 1, mRNA [NM_008097]	0.228958	0.000853256	0.0695265	<0.001
Gcgr	glucagon receptor (Gcgr), mRNA [NM_008101]	0.257931	0.00264183	0.203141	0.000731106
Ggact	gamma-glutamylamine cyclotransferase (Ggact), mRNA [NM_145466]	0.312049	0.00568158	0.330037	<0.001
Ghr	growth hormone receptor (Ghr), transcript variant 1, mRNA [NM_010284]	0.244682	0.00188721	0.102006	0.00997951
Gjb2	gap junction protein, beta 2 (Gjb2), mRNA [NM_008125]	0.267006	0.000864827	0.240067	<0.001
Gls2	glutaminase 2 (liver, mitochondrial) (Gls2), nuclear gene encoding mitochondrial protein, mRNA [NM_001033264]	0.150709	0.00356877	0.0332453	0.00350106
Gltpd2	glycolipid transfer protein domain containing 2 (Gltpd2), mRNA [NM_146020]	0.300283	<0.001	0.127746	0.00121686
Gne	glucosamine (UDP-N-acetyl)-2-epimerase/N-acetylmannosamine kinase (Gne), transcript variant 1, mRNA [NM_001190414]	0.314504	0.00899892	0.224464	0.000732197
Gnpnat1	glucosamine-phosphate N-acetyltransferase 1 (Gnpnat1), mRNA [NM_019425]	0.300776	0.00299528	0.152933	0.00101584
Gpr146	G protein-coupled receptor 146 (Gpr146), transcript variant 1, mRNA [NM_030258]	0.250002	0.00399144	0.326493	0.00214119
Gprc5c	G protein-coupled receptor, family C, group 5, member C (Gprc5c), transcript variant 2, mRNA [NM_147217]	0.28653	0.00292033	0.207106	<0.001
Gramd1c	GRAM domain containing 1C (Gramd1c), transcript variant 1, mRNA [NM_153528]	0.306146	0.00297289	0.169228	0.00193254
Grb7	growth factor receptor bound protein 7 (Grb7), mRNA [NM_010346]	0.223135	0.0011469	0.166986	0.00228484
Grtp1	GH regulated TBC protein 1 (Grtp1), mRNA [NM_025768]	0.235109	0.00145693	0.297284	<0.001
Gstk1	glutathione S-transferase kappa 1 (Gstk1), nuclear gene encoding mitochondrial protein, mRNA [NM_029555]	0.280561	0.00167974	0.0842805	0.00313282
Gys2	glycogen synthase 2 (Gys2), mRNA [NM_145572]	0.23585	0.00104534	0.302689	0.00592968
H2-Q10	histocompatibility 2, Q region locus 10 (H2-Q10), mRNA [NM_010391]	0.295801	0.00224436	0.252246	<0.001
Haao	3-hydroxyanthranilate 3,4-dioxygenase (Haao), mRNA [NM_025325]	0.203811	0.00167215	0.0199484	0.00304511
Habp2	hyaluronic acid binding protein 2 (Habp2), mRNA [NM_146101]	0.321386	0.000817716	0.0785824	0.00180676
Hal	histidine ammonia lyase (Hal), mRNA [NM_010401]	0.314148	0.00897056	0.243001	0.00463303
Hc	hemolytic complement (Hc), mRNA [NM_010406]	0.299131	0.00107051	0.0705995	0.00162976
Hdac11	histone deacetylase 11 (Hdac11), mRNA [NM_144919]	0.228299	0.00455395	0.0886835	0.00168104
Hgd	homogentisate 1, 2-dioxygenase (Hgd), transcript variant 1, mRNA [NM_013547]	0.254056	0.00804939	0.02284	0.00363933
Hgfac	hepatocyte growth factor activator (Hgfac), mRNA [NM_019447]	0.253418	0.00135117	0.195031	0.000849101
Hist1h2bc	histone cluster 1, H2bc (Hist1h2bc), mRNA [NM_023422]	0.331642	0.000697919	0.189159	0.0012337
Hmgcs1	3-hydroxy-3-methylglutaryl-Coenzyme A synthase 1 (Hmgcs1), mRNA [NM_145942]	0.16041	<0.001	0.125411	0.0015099
Hnrnph3	heterogeneous nuclear ribonucleoprotein H3 (Hnrnph3), mRNA [NM_001079824]	0.316384	0.00632537	0.157631	0.00158056
Hpd	4-hydroxyphenylpyruvic acid dioxygenase (Hpd), mRNA [NM_008277]	0.316652	0.00276515	0.0592686	<0.001
Hrsp12	heat-responsive protein 12 (Hrsp12), mRNA [NM_008287]	0.242419	0.00304364	0.0401559	0.000870074
Hs3st6	heparan sulfate (glucosamine) 3-O-sulfotransferase 6 (Hs3st6), mRNA [NM_001012402]	0.217565	0.00544562	0.098617	<0.001
Hsbp1l1	heat shock factor binding protein 1-like 1 (Hsbp1l1), mRNA [NM_001136181]	0.235849	0.00275312	0.258513	<0.001
Hsd17b3	hydroxysteroid (17-beta) dehydrogenase 3 (Hsd17b3), mRNA [NM_008291]	0.241298	0.00821863	0.0722989	0.00204317
Hsd3b7	hydroxy-delta-5-steroid dehydrogenase, 3 beta- and steroid delta-isomerase 7 (Hsd3b7), transcript variant 1, mRNA [NM_133943]	0.319878	0.00659052	0.188257	0.00183915
Hspa4	heat shock protein 4 (Hspa4), mRNA [NM_008300]	0.230494	0.00359396	0.0422272	0.00716322
Hsph1	heat shock 105kDa/110kDa protein 1 (Hsph1), mRNA [NM_013559]	0.168789	<0.001	0.0943429	0.00945468
Hyi	hydroxypyruvate isomerase homolog (E. coli) (Hyi), transcript variant 1, mRNA [NM_026601]	0.313244	<0.001	0.322466	0.00456058
Ifi27l1	interferon, alpha-inducible protein 27 like 1 (Ifi27l1), transcript variant 1, mRNA [NM_026790]	0.31124	0.00289207	0.207147	<0.001
Ifit1	interferon-induced protein with tetratricopeptide repeats 1 (Ifit1), mRNA [NM_008331]	0.157867	0.00263099	0.12625	<0.001
Ifit3	interferon-induced protein with tetratricopeptide repeats 3 (Ifit3), mRNA [NM_010501]	0.226514	0.00189757	0.138223	0.00200844
Igfals	insulin-like growth factor binding protein, acid labile subunit (Igfals), mRNA [NM_008340]	0.133736	0.000622895	0.040877	0.000895867
Igfbp4	insulin-like growth factor binding protein 4 (Igfbp4), mRNA [NM_010517]	0.321459	0.000768488	0.275534	0.00227461
Iglon5	IgLON family member 5 (Iglon5), mRNA [NM_001164518]	0.310331	0.00397004	0.261152	<0.001
Iqcc	IQ motif containing C (Iqcc), mRNA [NM_198026]	0.308349	0.000847682	0.202854	<0.001
Irf6	interferon regulatory factor 6 (Irf6), mRNA [NM_016851]	0.310577	0.00571035	0.271468	<0.001
Itih1	inter-alpha trypsin inhibitor, heavy chain 1 (Itih1), mRNA [NM_008406]	0.238594	<0.001	0.0456394	0.0015992
Itih4	inter alpha-trypsin inhibitor, heavy chain 4 (Itih4), transcript variant 1, mRNA [NM_018746]	0.299342	0.00247244	0.192046	0.00177394
Kalrn	kalirin, RhoGEF kinase (Kalrn), transcript variant 1, mRNA [NM_177357]	0.256829	0.00917738	0.200241	<0.001
Kcnn2	potassium intermediate/small conductance calcium-activated channel, subfamily N, member 2 (Kcnn2), mRNA [NM_080465]	0.297722	0.00473857	0.178015	0.0016153
Keg1	kidney expressed gene 1 (Keg1), mRNA [NM_029550]	0.10902	0.00330633	0.00760817	0.000821802
Klk1b22	kallikrein 1-related peptidase b22 (Klk1b22), mRNA [NM_010114]	0.273218	0.00848478	0.0630528	0.00272218
Kmo	kynurenine 3-monooxygenase (kynurenine 3-hydroxylase) (Kmo), mRNA [NM_133809]	0.316791	0.000650876	0.113252	<0.001
Kng1	kininogen 1 (Kng1), transcript variant 1, mRNA [NM_001102411]	0.285112	0.00087661	0.171809	<0.001
Ldhd	lactate dehydrogenase D (Ldhd), nuclear gene encoding mitochondrial protein, mRNA [NM_027570]	0.319621	0.000935254	0.186965	<0.001
Ldlr	low density lipoprotein receptor (Ldlr), transcript variant 1, mRNA [NM_010700]	0.208226	0.00160619	0.167184	0.00103254
Lifr	leukemia inhibitory factor receptor (Lifr), transcript variant 1, mRNA [NM_013584]	0.275314	<0.001	0.183396	0.00857639
Lin7a	lin-7 homolog A (C. elegans) (Lin7a), transcript variant 1, mRNA [NM_001039354]	0.195552	0.000766065	0.0343491	0.00205435
Lipc	lipase, hepatic (Lipc), mRNA [NM_008280]	0.167846	0.00191455	0.0457118	0.00418698
Lipt1	lipoyltransferase 1 (Lipt1), nuclear gene encoding mitochondrial protein, mRNA [NM_001037918]	0.316091	0.00212781	0.232232	0.00648633
Lman2l	lectin, mannose-binding 2-like (Lman2l), mRNA [NM_001013374]	0.310135	0.00665109	0.22311	0.00191936
Lrig1	leucine-rich repeats and immunoglobulin-like domains 1 (Lrig1), mRNA [NM_008377]	0.31284	0.00325467	0.243507	0.0045057
Lrp3	low density lipoprotein receptor-related protein 3 (Lrp3), mRNA [NM_001024707]	0.327341	0.000527532	0.309623	0.00343451
Lrrc3	leucine rich repeat containing 3 (Lrrc3), mRNA [NM_145152]	0.30972	0.003723	0.115647	<0.001
Lrriq3	leucine-rich repeats and IQ motif containing 3 (Lrriq3), mRNA [NM_028938]	0.293415	0.0024236	0.223824	<0.001
Lss	lanosterol synthase (Lss), mRNA [NM_146006]	0.189509	0.00252817	0.0898481	0.00558823
Macrod1	MACRO domain containing 1 (Macrod1), mRNA [NM_134147]	0.243194	0.00691609	0.101681	0.00569942
Macrod2	MACRO domain containing 2 (Macrod2), transcript variant 2, mRNA [NM_028387]	0.324993	0.00897824	0.27139	0.00147944
Magix	MAGI family member, X-linked (Magix), transcript variant 1, mRNA [NM_018832]	0.139616	0.00058528	0.0216739	0.00445611
Maob	monoamine oxidase B (Maob), nuclear gene encoding mitochondrial protein, mRNA [NM_172778]	0.248102	0.00206706	0.0996935	0.000531168
Mapk15	mitogen-activated protein kinase 15 (Mapk15), mRNA [NM_177922]	0.265107	0.0059009	0.151597	0.000591123
Marc1	mitochondrial amidoxime reducing component 1 (Marc1), nuclear gene encoding mitochondrial protein, mRNA [NM_001081361]	0.304423	0.000816536	0.269621	<0.001
Masp2	mannan-binding lectin serine peptidase 2 (Masp2), transcript variant 2, mRNA [NM_010767]	0.218328	<0.001	0.127529	0.000651717
Mbl1	mannose-binding lectin (protein A) 1 (Mbl1), mRNA [NM_010775]	0.209806	<0.001	0.0526377	<0.001
Mbl2	mannose-binding lectin (protein C) 2 (Mbl2), mRNA [NM_010776]	0.252351	<0.001	0.095865	0.00191724
Mettl7b	methyltransferase like 7B (Mettl7b), mRNA [NM_027853]	0.234575	0.000926629	0.226721	0.000887495
Mipep	mitochondrial intermediate peptidase (Mipep), nuclear gene encoding mitochondrial protein, transcript variant 1, mRNA [NM_027436]	0.331836	0.00326612	0.234583	0.00490262
Mkks	McKusick-Kaufman syndrome (Mkks), transcript variant 1, mRNA [NM_021527]	0.305356	0.00248701	0.12355	0.00154355
Mlxipl	MLX interacting protein-like (Mlxipl), mRNA [NM_021455]	0.24405	0.0063236	0.0833925	<0.001
Mlycd	malonyl-CoA decarboxylase (Mlycd), nuclear gene encoding mitochondrial protein, mRNA [NM_019966]	0.28536	0.00406526	0.266104	0.00372058
Mmaa	methylmalonic aciduria (cobalamin deficiency) type A (Mmaa), nuclear gene encoding mitochondrial protein, mRNA [NM_133823]	0.310473	0.00166294	0.144821	<0.001
Mmab	methylmalonic aciduria (cobalamin deficiency) type B homolog (human) (Mmab), nuclear gene encoding mitochondrial protein, mRNA [NM_029956]	0.221956	0.00862029	0.0561723	0.00651943
Mmd2	monocyte to macrophage differentiation-associated 2 (Mmd2), mRNA [NM_175217]	0.126507	<0.001	0.0268025	0.00811867
Mme	membrane metallo endopeptidase (Mme), mRNA [NM_008604]	0.123505	<0.001	0.0450082	0.00960404
Mmp15	matrix metallopeptidase 15 (Mmp15), mRNA [NM_008609]	0.198855	0.00239616	0.116051	0.00778863
Mob3b	MOB kinase activator 3B (Mob3b), mRNA [NM_178061]	0.304895	0.00842808	0.230822	0.00056173
Mrpl49	mitochondrial ribosomal protein L49 (Mrpl49), nuclear gene encoding mitochondrial protein, mRNA [NM_026246]	0.325445	0.00428632	0.189702	<0.001
Mrps7	mitchondrial ribosomal protein S7 (Mrps7), mRNA [NM_025305]	0.318584	0.00298525	0.16847	<0.001
Msrb2	methionine sulfoxide reductase B2 (Msrb2), mRNA [NM_029619]	0.287926	0.00177415	0.194403	0.00185623
Mterfd3	MTERF domain containing 3 (Mterfd3), mRNA [NM_028832]	0.28757	0.000717308	0.174826	0.0055198
Mthfd1	methylenetetrahydrofolate dehydrogenase (NADP+ dependent), methenyltetrahydrofolate cyclohydrolase, formyltetrahydrofolate synthase (Mthfd1), mRNA [NM_138745]	0.319822	0.00440618	0.13853	<0.001
Mtmr7	myotubularin related protein 7 (Mtmr7), mRNA [NM_001040699]	0.212646	0.00171008	0.0644294	0.00219094
Mup20	major urinary protein 20 (Mup20), mRNA [NM_001012323]	0.181961	<0.001	0.0985	0.000580835
Mvd	mevalonate (diphospho) decarboxylase (Mvd), transcript variant 1, mRNA [NM_138656]	0.144687	0.000663472	0.0733398	0.00897841
Mvk	mevalonate kinase (Mvk), mRNA [NM_023556]	0.165173	<0.001	0.106854	0.00977258
Mx2	myxovirus (influenza virus) resistance 2 (Mx2), mRNA [NM_013606]	0.252851	0.00121884	0.173133	<0.001
Nadkd1	NAD kinase domain containing 1 (Nadkd1), transcript variant 1, mRNA [NM_001085410]	0.330479	0.00362504	0.244801	0.00954413
Naprt1	nicotinate phosphoribosyltransferase domain containing 1 (Naprt1), mRNA [NM_172607]	0.276205	0.000933344	0.168086	0.000834925
Neu2	neuraminidase 2 (Neu2), transcript variant 3, mRNA [NM_001160165]	0.234932	0.00413618	0.275556	0.000926732
Nit2	nitrilase family, member 2 (Nit2), mRNA [NM_023175]	0.215528	0.0022274	0.0633885	0.00659829
Nr5a2	nuclear receptor subfamily 5, group A, member 2 (Nr5a2), transcript variant 1, mRNA [NM_030676]	0.309005	0.00611801	0.202391	0.0017722
Nudt7	nudix (nucleoside diphosphate linked moiety X)-type motif 7 (Nudt7), transcript variant 2, mRNA [NM_024446]	0.110599	<0.001	0.0491337	0.00433594
Ormdl2	ORM1-like 2 (S. cerevisiae) (Ormdl2), mRNA [NM_024180]	0.195699	0.00403158	0.129747	0.00498363
Otc	ornithine transcarbamylase (Otc), nuclear gene encoding mitochondrial protein, mRNA [NM_008769]	0.227099	0.00656948	0.0145256	0.00196102
Pank1	pantothenate kinase 1 (Pank1), transcript variant 2, mRNA [NM_023792]	0.158237	0.00764438	0.109338	0.00215963
Pard3	par-3 (partitioning defective 3) homolog (C. elegans) (Pard3), transcript variant 4, mRNA [NM_001122850]	0.330598	0.00350309	0.291971	0.00150675
Pcbd1	pterin 4 alpha carbinolamine dehydratase/dimerization cofactor of hepatocyte nuclear factor 1 alpha (TCF1) 1 (Pcbd1), mRNA [NM_025273]	0.315128	0.0098979	0.136649	0.00142002
Pcdh1	protocadherin 1 (Pcdh1), mRNA [NM_029357]	0.316014	0.00400753	0.318655	<0.001
Pced1a	PC-esterase domain containing 1A (Pced1a), transcript variant 1, mRNA [NM_178762]	0.321794	0.000995824	0.187417	<0.001
Pcolce2	procollagen C-endopeptidase enhancer 2 (Pcolce2), mRNA [NM_029620]	0.296295	0.00760798	0.179306	0.000548823
Pcyt2	phosphate cytidylyltransferase 2, ethanolamine (Pcyt2), mRNA [NM_024229]	0.326485	0.00216892	0.283553	<0.001
Pde4dip	phosphodiesterase 4D interacting protein (myomegalin) (Pde4dip), transcript variant 1, mRNA [NM_001039376]	0.316628	0.00285032	0.26843	<0.001
Pdia5	protein disulfide isomerase associated 5 (Pdia5), mRNA [NM_028295]	0.315835	0.00582697	0.166514	<0.001
Pebp1	phosphatidylethanolamine binding protein 1 (Pebp1), mRNA [NM_018858]	0.279436	0.00111748	0.152723	<0.001
Pet112	PET112 homolog (S. cerevisiae) (Pet112), nuclear gene encoding mitochondrial protein, mRNA [NM_144896]	0.273476	0.00294866	0.0708984	0.00421431
Pex6	peroxisomal biogenesis factor 6 (Pex6), mRNA [NM_145488]	0.240401	<0.001	0.143861	0.0029374
Pfn4	profilin family, member 4 (Pfn4), mRNA [NM_028376]	0.254211	0.00566182	0.17313	0.00332552
Pgpep1	pyroglutamyl-peptidase I (Pgpep1), mRNA [NM_023217]	0.323083	0.00150902	0.160083	0.00165618
Phyh	phytanoyl-CoA hydroxylase (Phyh), mRNA [NM_010726]	0.298892	<0.001	0.161876	0.00231523
Phyhd1	phytanoyl-CoA dioxygenase domain containing 1 (Phyhd1), transcript variant 1, mRNA [NM_172267]	0.29759	0.00706138	0.110521	<0.001
Plcxd2	phosphatidylinositol-specific phospholipase C, X domain containing 2 (Plcxd2), mRNA [NM_001134480]	0.229312	0.00135936	0.127196	<0.001
Plekha6	pleckstrin homology domain containing, family A member 6 (Plekha6), transcript variant 1, mRNA [NM_182930]	0.271404	0.00646858	0.171387	<0.001
Plekhb1	pleckstrin homology domain containing, family B (evectins) member 1 (Plekhb1), transcript variant 1, mRNA [NM_013746]	0.192165	<0.001	0.163487	0.00385918
Pm20d1	peptidase M20 domain containing 1 (Pm20d1), mRNA [NM_178079]	0.266681	0.00182581	0.129184	0.00778378
Pon1	paraoxonase 1 (Pon1), mRNA [NM_011134]	0.270864	0.00199198	0.0357456	0.00260228
Prlr	prolactin receptor (Prlr), transcript variant 1, mRNA [NM_011169]	0.20391	0.00146866	0.05827	0.00242913
Proz	protein Z, vitamin K-dependent plasma glycoprotein (Proz), mRNA [NM_025834]	0.306972	0.00381229	0.0818339	0.0014784
Prr16	proline rich 16 (Prr16), mRNA [NM_001081224]	0.29933	0.0063835	0.116875	<0.001
Prrg2	proline-rich Gla (G-carboxyglutamic acid) polypeptide 2 (Prrg2), mRNA [NM_022999]	0.332138	0.000625212	0.296282	<0.001
Qdpr	quinoid dihydropteridine reductase (Qdpr), mRNA [NM_024236]	0.304414	0.00865341	0.102357	0.00690151
Qdpr	quinoid dihydropteridine reductase (Qdpr), mRNA [NM_024236]	0.283448	0.00723609	0.0972511	0.00967071
Rab17	RAB17, member RAS oncogene family (Rab17), transcript variant 1, mRNA [NM_008998]	0.261594	0.000663945	0.18651	<0.001
Rad9b	RAD9 homolog B (Rad9b), mRNA [NM_144912]	0.21495	0.00986086	0.268255	0.00587352
Rdh7	retinol dehydrogenase 7 (Rdh7), transcript variant 1, mRNA [NM_001150749]	0.290452	0.00139929	0.276033	0.00225681
Reep6	receptor accessory protein 6 (Reep6), transcript variant 2, mRNA [NM_001204931]	0.292864	0.00706505	0.288477	<0.001
Rfesd	Rieske (Fe-S) domain containing (Rfesd), transcript variant 1, mRNA [NM_178916]	0.303522	0.00323616	0.156871	<0.001
Rgl3	ral guanine nucleotide dissociation stimulator-like 3 (Rgl3), mRNA [NM_023622]	0.269713	0.00325352	0.231004	0.00244518
Rhbg	Rhesus blood group-associated B glycoprotein (Rhbg), mRNA [NM_021375]	0.30223	0.0011705	0.103601	<0.001
Rilp	Rab interacting lysosomal protein (Rilp), mRNA [NM_001029938]	0.329098	0.00329156	0.210301	<0.001
Ripply1	ripply1 homolog (zebrafish) (Ripply1), mRNA [NM_001037915]	0.161917	0.00447528	0.178308	0.0063897
Rnase4	ribonuclease, RNase A family 4 (Rnase4), transcript variant 1, mRNA [NM_021472]	0.262474	0.00318172	0.0896066	0.000667848
Rnf13	ring finger protein 13 (Rnf13), transcript variant 2, mRNA [NM_011883]	0.253415	0.00493162	0.101002	0.00986381
Rnf152	ring finger protein 152 (Rnf152), transcript variant 1, mRNA [NM_178779]	0.203947	<0.001	0.306185	0.00992563
Rorc	RAR-related orphan receptor gamma (Rorc), mRNA [NM_011281]	0.264126	0.00113464	0.331725	0.00265446
Rtn4rl1	reticulon 4 receptor-like 1 (Rtn4rl1), mRNA [NM_177708]	0.275181	0.00174446	0.285974	<0.001
S1pr5	sphingosine-1-phosphate receptor 5 (S1pr5), mRNA [NM_053190]	0.208196	0.000962284	0.0423726	<0.001
Sardh	sarcosine dehydrogenase (Sardh), nuclear gene encoding mitochondrial protein, mRNA [NM_138665]	0.242872	0.00621635	0.0515074	<0.001
Saysd1	SAYSVFN motif domain containing 1 (Saysd1), mRNA [NM_026209]	0.151283	0.00197955	0.0148065	0.00367559
Sc5d	sterol-C5-desaturase (fungal ERG3, delta-5-desaturase) homolog (S. cerevisae) (Sc5d), mRNA [NM_172769]	0.176182	0.00161512	0.0399318	0.00956128
Scnn1a	sodium channel, nonvoltage-gated 1 alpha (Scnn1a), mRNA [NM_011324]	0.248726	0.00188452	0.0955198	0.00513415
Scrn2	secernin 2 (Scrn2), mRNA [NM_146027]	0.280746	0.00182116	0.167189	0.00250874
Sdr9c7	4short chain dehydrogenase/reductase family 9C, member 7 (Sdr9c7), mRNA [NM_027301]	0.213402	0.00342017	0.0506471	0.00981034
Sebox	SEBOX homeobox (Sebox), mRNA [NM_008759]	0.26832	0.00939321	0.0414798	0.00421905
Sec14l3	SEC14-like 3 (S. cerevisiae) (Sec14l3), mRNA [NM_001029937]	0.306961	0.00305563	0.0816446	<0.001
Serpina10	serine (or cysteine) peptidase inhibitor, clade A (alpha-1 antiproteinase, antitrypsin), member 10 (Serpina10), mRNA [NM_144834]	0.229051	0.00278601	0.083941	0.00860847
Serpinf1	serine (or cysteine) peptidase inhibitor, clade F, member 1 (Serpinf1), mRNA [NM_011340]	0.216475	0.00211543	0.0696929	<0.001
Sgsm1	small G protein signaling modulator 1 (Sgsm1), transcript variant 5, mRNA [NM_001254731]	0.272731	0.00108393	0.161429	0.00844908
Shf	Src homology 2 domain containing F (Shf), mRNA [NM_001013829]	0.292508	0.000702096	0.18827	0.000957174
Shmt1	serine hydroxymethyltransferase 1 (soluble) (Shmt1), nuclear gene encoding mitochondrial protein, mRNA [NM_009171]	0.295738	0.00948357	0.136263	0.00227268
Sipa1l1	signal-induced proliferation-associated 1 like 1 (Sipa1l1), transcript variant 2, mRNA [NM_001167983]	0.226276	0.000685021	0.0627868	<0.001
Sirt3	sirtuin 3 (silent mating type information regulation 2, homolog) 3 (S. cerevisiae) (Sirt3), nuclear gene encoding mitochondrial protein, transcript variant 1, mRNA [NM_022433]	0.310215	0.000685531	0.184681	0.000642833
Slc10a1	solute carrier family 10 (sodium/bile acid cotransporter family), member 1 (Slc10a1), transcript variant 2, mRNA [NM_011387]	0.331005	0.00952334	0.18778	<0.001
Slc17a2	solute carrier family 17 (sodium phosphate), member 2 (Slc17a2), mRNA [NM_144836]	0.21726	0.00360065	0.181203	0.00152926
Slc17a3	solute carrier family 17 (sodium phosphate), member 3 (Slc17a3), transcript variant 1, mRNA [NM_134069]	0.2477	0.00546698	0.0521514	0.00296478
Slc1a2	solute carrier family 1 (glial high affinity glutamate transporter), member 2 (Slc1a2), transcript variant 3, mRNA [NM_011393]	0.222316	0.000997611	0.132985	0.00643833
Slc22a1	solute carrier family 22 (organic cation transporter), member 1 (Slc22a1), mRNA [NM_009202]	0.233922	<0.001	0.117716	<0.001
Slc22a26	solute carrier family 22 (organic cation transporter), member 26 (Slc22a26), mRNA [NM_146232]	0.158688	0.00467939	0.0115009	0.00167137
Slc23a1	solute carrier family 23 (nucleobase transporters), member 1 (Slc23a1), mRNA [NM_011397]	0.310786	0.00176743	0.101278	0.00173723
Slc25a1	solute carrier family 25 (mitochondrial carrier, citrate transporter), member 1 (Slc25a1), nuclear gene encoding mitochondrial protein, mRNA [NM_153150]	0.314635	0.00311797	0.248322	0.00500045
Slc25a10	solute carrier family 25 (mitochondrial carrier, dicarboxylate transporter), member 10 (Slc25a10), nuclear gene encoding mitochondrial protein, mRNA [NM_013770]	0.30682	0.00211695	0.322464	0.000828084
Slc27a2	solute carrier family 27 (fatty acid transporter), member 2 (Slc27a2), mRNA [NM_011978]	0.236377	0.000922821	0.194638	0.0087693
Slc27a5	solute carrier family 27 (fatty acid transporter), member 5 (Slc27a5), mRNA [NM_009512]	0.304544	0.00763409	0.106054	0.00081754
Slc35e2	solute carrier family 35, member E2 (Slc35e2), mRNA [NM_177186]	0.299817	0.00168889	0.234789	<0.001
Slc38a3	solute carrier family 38, member 3 (Slc38a3), transcript variant 1, mRNA [NM_023805]	0.181494	0.00240794	0.0739837	0.00230047
Slc3a1	solute carrier family 3, member 1 (Slc3a1), mRNA [NM_009205]	0.310721	0.000824659	0.0505643	0.00692089
Slc46a1	solute carrier family 46, member 1 (Slc46a1), mRNA [NM_026740]	0.249471	0.000868282	0.168015	<0.001
Slc4a9	solute carrier family 4, sodium bicarbonate cotransporter, member 9 (Slc4a9), transcript variant 3, mRNA [NM_172830]	0.241969	0.00192204	0.0807812	0.00189193
Slc6a12	solute carrier family 6 (neurotransmitter transporter, betaine/GABA), member 12 (Slc6a12), mRNA [NM_133661]	0.255269	0.00111575	0.123147	0.00348498
Slco2b1	solute carrier organic anion transporter family, member 2b1 (Slco2b1), transcript variant 1, mRNA [NM_001252530]	0.273149	0.00444339	0.103712	0.00970718
Snap47	synaptosomal-associated protein, 47 (Snap47), mRNA [NM_144521]	0.313013	0.00954918	0.180243	0.000812581
Sntg2	syntrophin, gamma 2 (Sntg2), mRNA [NM_172951]	0.14041	0.000928531	0.0412932	0.00708583
Sp5	trans-acting transcription factor 5 (Sp5), mRNA [NM_022435]	0.300155	0.0059037	0.234327	0.00150741
Spag4	sperm associated antigen 4 (Spag4), mRNA [NM_139151]	0.12615	0.00344637	0.142884	<0.001
Spink5	serine peptidase inhibitor, Kazal type 5 (Spink5), mRNA [NM_001081180]	0.120867	0.00236412	0.142638	0.0013374
Spp2	secreted phosphoprotein 2 (Spp2), mRNA [NM_029269]	0.276392	0.00115381	0.166173	0.00465717
Spsb2	splA/ryanodine receptor domain and SOCS box containing 2 (Spsb2), mRNA [NM_013539]	0.308301	0.00929968	0.22452	<0.001
Sptbn2	spectrin beta, non-erythrocytic 2 (Sptbn2), mRNA [NM_021287]	0.291999	0.00214804	0.21391	<0.001
Sqle	squalene epoxidase (Sqle), mRNA [NM_009270]	0.235734	0.00407987	0.126681	0.00434693
Sqrdl	sulfide quinone reductase-like (yeast) (Sqrdl), nuclear gene encoding mitochondrial protein, transcript variant 1, mRNA [NM_021507]	0.275168	0.000859828	0.117204	0.00505608
Srr	serine racemase (Srr), transcript variant 1, mRNA [NM_013761]	0.270982	0.00220048	0.137362	<0.001
Ssbp1	single-stranded DNA binding protein 1 (Ssbp1), nuclear gene encoding mitochondrial protein, transcript variant 1, mRNA [NM_212468]	0.294036	0.00607804	0.147169	0.00837323
St3gal3	ST3 beta-galactoside alpha-2,3-sialyltransferase 3 (St3gal3), transcript variant 1, mRNA [NM_009176]	0.30889	0.00158737	0.205933	0.000983393
Stard13	StAR-related lipid transfer (START) domain containing 13 (Stard13), transcript variant 1, mRNA [NM_001163493]	0.26025	0.00134362	0.25571	<0.001
Stard4	StAR-related lipid transfer (START) domain containing 4 (Stard4), mRNA [NM_133774]	0.27105	0.00210839	0.206521	0.000601431
Stk16	serine/threonine kinase 16 (Stk16), mRNA [NM_011494]	0.239719	0.00700465	0.242444	0.00089836
Suox	sulfite oxidase (Suox), nuclear gene encoding mitochondrial protein, mRNA [NM_173733]	0.304174	0.00214056	0.112312	<0.001
Surf1	surfeit gene 1 (Surf1), transcript variant 1, mRNA [NM_013677]	0.322328	0.000848609	0.231799	0.000706004
Tecr	trans-2,3-enoyl-CoA reductase (Tecr), transcript variant 1, mRNA [NM_134118]	0.285804	0.00136754	0.281341	<0.001
Tert	telomerase reverse transcriptase (Tert), mRNA [NM_009354]	0.178052	0.00467643	0.141328	0.000513034
Timd2	T cell immunoglobulin and mucin domain containing 2 (Timd2), transcript variant 1, mRNA [NM_001161355]	0.239632	0.00491199	0.166907	<0.001
Tlr9	toll-like receptor 9 (Tlr9), mRNA [NM_031178]	0.269303	0.00264864	0.0939665	0.00221385
Tmem143	transmembrane protein 143 (Tmem143), mRNA [NM_144801]	0.316658	0.00168026	0.192303	<0.001
Tmem205	transmembrane protein 205 (Tmem205), transcript variant 2, mRNA [NM_178577]	0.295239	0.00609639	0.111782	<0.001
Tmem254a	transmembrane protein 254a (Tmem254a), transcript variant 1, mRNA [NM_026679]	0.216771	0.00222929	0.0809945	0.00262646
Tmem86b	transmembrane protein 86B (Tmem86b), mRNA [NM_023440]	0.228315	0.00252186	0.0942168	0.00431553
Tmprss6	transmembrane serine protease 6 (Tmprss6), mRNA [NM_027902]	0.285539	0.00399119	0.138101	0.00305907
Tpm1	tropomyosin 1, alpha (Tpm1), transcript variant 9, mRNA [NM_001164255]	0.246617	0.00397669	0.0864693	0.00664948
Trim14	tripartite motif-containing 14 (Trim14), mRNA [NM_029077]	0.30776	<0.001	0.134334	<0.001
Ttpa	tocopherol (alpha) transfer protein (Ttpa), mRNA [NM_015767]	0.329808	0.00415266	0.23694	0.00118095
Ugt1a10	UDP glycosyltransferase 1 family, polypeptide A10 (Ugt1a10), mRNA [NM_201641]	0.105407	0.00857092	0.0582485	0.00531655
Ugt2a3	UDP glucuronosyltransferase 2 family, polypeptide A3 (Ugt2a3), mRNA [NM_028094]	0.328015	0.00757722	0.0474362	0.00398729
Ugt2b1	UDP glucuronosyltransferase 2 family, polypeptide B1 (Ugt2b1), mRNA [NM_152811]	0.206488	0.00296337	0.0136119	0.00237468
Ugt2b37	UDP glucuronosyltransferase 2 family, polypeptide B37 (Ugt2b37), mRNA [NM_053215]	0.239904	0.00857805	0.0697269	<0.001
Ugt2b5	UDP glucuronosyltransferase 2 family, polypeptide B5 (Ugt2b5), mRNA [NM_009467]	0.331217	0.00410548	0.113436	0.000836643
Ugt3a2	UDP glycosyltransferases 3 family, polypeptide A2 (Ugt3a2), mRNA [NM_144845]	0.255335	0.00147002	0.0904478	0.000550509
Upp2	uridine phosphorylase 2 (Upp2), mRNA [NM_029692]	0.181148	0.00974596	0.00859166	0.00378761
Vmo1	vitelline membrane outer layer 1 homolog (chicken) (Vmo1), mRNA [NM_001013607]	0.284303	0.00300808	0.232483	0.00403225
Wdr18	WD repeat domain 18 (Wdr18), mRNA [NM_175450]	0.320369	0.00371721	0.199535	<0.001
Xrcc6bp1	XRCC6 binding protein 1 (Xrcc6bp1), transcript variant 2, mRNA [NM_026858]	0.311685	0.00457165	0.260109	0.00969883
Zbtb48	zinc finger and BTB domain containing 48 (Zbtb48), mRNA [NM_133879]	0.262963	0.00671428	0.297746	0.00309616
Zcwpw1	zinc finger, CW type with PWWP domain 1 (Zcwpw1), mRNA [NM_001005426]	0.207999	0.00153868	0.113812	<0.001
Zdhhc9	zinc finger, DHHC domain containing 9 (Zdhhc9), mRNA [NM_172465]	0.286034	0.00111069	0.268262	0.00115814
Zfp318	zinc finger protein 318 (Zfp318), transcript variant 2, mRNA [NM_021346]	0.24864	0.000837354	0.119604	0.00732368
Zfp318	zinc finger protein 318 (Zfp318), transcript variant 2, mRNA [NM_021346]	0.23554	<0.001	0.137892	<0.001
Zfp354b	zinc finger protein 354B (Zfp354b), mRNA [NM_013744]	0.313892	0.00451319	0.198325	0.0064981
Zfp444	zinc finger protein 444 (Zfp444), transcript variant 1, mRNA [NM_001146024]	0.3303	0.00194413	0.192412	0.000838432
Zfp467	zinc finger protein 467 (Zfp467), transcript variant 4, mRNA [NM_001085417]	0.193327	0.00401785	0.170987	0.00345041
Zfp707	zinc finger protein 707 (Zfp707), mRNA [NM_001081065]	0.300485	0.00485146	0.231814	<0.001
Zfp941	zinc finger protein 941 (Zfp941), mRNA [NM_001001180]	0.25847	0.00115907	0.263983	0.0030587
