# Supplementary material for: Protective Vaccination against Blood-Stage Malaria of Plasmodium chabaudi: Differential Gene Expression in the Liver of Balb/c Mice toward the End of Crisis Phase
Source: Front Microbiol. 2016 Jul 14;7:1087. doi: 10.3389/fmicb.2016.01087 (PMC4943960; doi:10.3389/fmicb.2016.01087)
Supplement: Supplementary file 7 [file Table7.XLSX]

## Sheet: Tabelle1
Table S7 Genes up-regulated more than 10-fold (p<0.01) in the liver of vaccinated mice infected with P.chabaudi on day 11 p.i. (Nd11) in comparison to constitutive expression on day 0 p.i. (Nd0)
Gene	Gene Description	RefSeq ID Agilent ID	Nd11 vs. Nd0	p-value	Function (according to www.genecards.org)
Acss1	acyl-CoA synthetase short-chain family member 1	NM_080575 A_51_P479321	14.0019	0.00195631	"This gene encodes a mitochondrial acetyl-CoA synthetase enzyme. A similar protein in mice plays an important role in the tricarboxylic acid cycle by catalyzing the conversion of acetate to acetyl CoA."
Cdkl3	cyclin-dependent kinase-like 3	NM_001166656 A_55_P1953957	10.9534	0.00474483	"The protein encoded by this gene is a member of cyclin-dependent protein kinase (CDK) family."
Ceacam16	carcinoembryonic antigen-related cell adhesion molecule 16	NM_001033419 A_55_P1973501	17.1542	0.00201121	"The encoded adhesion protein is found in cochlear outer hair cells and appears to be important for proper hearing over an extended frequency range."
Cgref1	cell growth regulator with EF hand domain 1	NM_026770 A_51_P372550	13.0397	0.00527743	"Mediates cell-cell adhesion in a calcium-dependent manner."
Chi3l3	chitinase 3-like 3	NM_009892 A_51_P167292	56.435	0.00466892	"The protein encoded by this gene degrades chitin, which is found in the cell wall of most fungi as well as in arthropods and some nematodes. The encoded protein can also stimulate interleukin 13 expression."
Chst11	carbohydrate sulfotransferase 11	NM_021439 A_51_P275101	11.3002	0.00669904	"The protein encoded by this gene belongs to the sulfotransferase 2 family. It is localized to the golgi membrane, and catalyzes the transfer of sulfate to position 4 of the N-acetylgalactosamine (GalNAc) residue of chondroitin."
Ctsj	cathepsin J	NM_012007 A_55_P2002898	23.4283	0.00419007	"Transgenic overexpression of Cts7 and Cts8 affects trophoblast proliferation and differentiation by prolonging mitotic cell cycle progression and promoting giant cell differentiation. (PMID: 18776147)"
Cym	chymosin	NM_001111143 A_55_P2046563	60.1804	0.00572616	"Chymosin is th eprimary active ingredient in rennet."
Cyp4a14	cytochrome P450, family 4, subfamily a, polypeptide 14	NM_007822 A_51_P238576	64.3157	0.00147327	"This protein localizes to the endoplasmic reticulum and hydroxylates medium-chain fatty acids such as laurate and myristate."
Defb1	defensin beta 1	NM_007843 A_52_P321140	14.1438	0.00307108	"This gene encodes defensin, beta 1, an antimicrobial peptide implicated in the resistance of epithelial surfaces to microbial colonization."
Dusp8	dual specificity phosphatase 8	NM_008748 A_51_P263246	16.5515	0.00527054	"This gene product inactivates SAPK/JNK and p38, is expressed predominantly in the adult brain, heart, and skeletal muscle, is localized in the cytoplasm, and is induced by nerve growth factor and insulin."
E2f2	E2F transcription factor 2	NM_177733 A_51_P368009	10.3622	0.00461687	"The E2F family plays a crucial role in the control of cell cycle and action of tumor suppressor proteins."
Fbp2	fructose bisphosphatase 2	NM_007994 A_51_P499020	30.3628	0.00495053	"This gene encodes a gluconeogenesis regulatory enzyme which catalyzes the hydrolysis of fructose 1,6-bisphosphate to fructose 6-phosphate and inorganic phosphate."
Fkbp1b	FK506 binding protein 1b	NM_016863 A_55_P2021447	10.2694	0.00954979	"The protein encoded by this gene is a member of the immunophilin protein family, which play a role in immunoregulation and basic cellular processes involving protein folding and trafficking."
Gpr64	G protein-coupled receptor 64	NM_178712 A_55_P2389900	21.0641	0.00340041	"This gene encodes a member of the G protein-coupled receptor family described as an epididymis-specific transmembrane protein."
Grrp1	glycine/arginine rich protein 1	NM_001099296 A_51_P128463	10.2115	<0.001	Miscellaneous.
Gzmb	granzyme B	NM_013542 A_51_P333274	10.1941	0.00101273	This enzyme is necessary for target cell lysis in cell-mediated immune responses. It cleaves after Asp. Seems to be linked to an activation cascade of caspases (aspartate-specific cysteine proteases) responsible for apoptosis execution.
Hbq1a	hemoglobin, theta 1A	NM_175000 A_51_P185869	11.8306	<0.001	"Theta-globin mRNA is found in human fetal erythroid tissue but not in adult erythroid or other nonerythroid tissue."
Hif3a	hypoxia inducible factor 3, alpha subunit	NM_016868 A_55_P2015541	13.2144	<0.001	"The protein encoded by this gene is the alpha-3 subunit of one of several alpha/beta-subunit heterodimeric transcription factors that regulate many adaptive responses to low oxygen tension (hypoxia)."
Irg1	immunoresponsive gene 1	NM_008392 A_51_P123625	14.365	0.00660727	"Involved in the inhibition of the inflammatory response. Acts as a negative regulator of the Toll-like receptors (TLRs)-mediated inflammatory innate response by stimulating the tumor necrosis factor alpha-induced protein TNFAIP3 expression via reactive oxygen species (ROS) in LPS-tolerized macrophages. Involved in antimicrobial response of innate immune cells."
Itgam	integrin alpha M	NM_001082960 A_55_P1977929	10.3946	0.00373628	"This I-domain containing alpha integrin combines with the beta 2 chain (ITGB2) to form a leukocyte-specific integrin referred to as macrophage receptor 1 ('Mac-1'), or inactivated-C3b (iC3b) receptor 3 ('CR3'). The alpha M beta 2 integrin is important in the adherence of neutrophils and monocytes to stimulated endothelium."
Itgb2l	integrin beta 2-like	NM_008405 A_55_P2012979	15.2839	0.00163969	"This gene encodes an integrin beta chain, which combines with multiple different alpha chains to form different integrin heterodimers.The encoded protein plays an important role in immune response."
Mab21l3	mab-21-like 3	NM_172295 A_55_P2090060	17.5097	<0.001	Miscellaneous.
Mapk13	mitogen-activated protein kinase 13	NM_011950 A_51_P239203	40.5336	0.009	"The encoded protein is a p38 MAP kinase and is activated by proinflammatory cytokines and cellular stress."
Marco	macrophage receptor with collagenous structure	NM_010766 A_51_P371750	17.5349	<0.001	"The protein encoded by this gene is a member of the class A scavenger receptor family and is part of the innate antimicrobial immune system."
Mfi2	antigen p97 (melanoma associated) identified by monoclonal antibodies 133.2 and 96.5	NM_013900 A_51_P324351	66.8495	0.00871155	"The protein encoded by this gene is a cell-surface glycoprotein found on melanoma cells. The protein shares sequence similarity and iron-binding properties with members of the transferrin superfamily."
Mgarp	mitochondria localized glutamic acid rich protein	NM_026358 A_55_P2048759	24.1268	0.00734295	"Regulates the kinesin-mediated axonal transport of mitochondria to nerve terminals along microtubules during hypoxia."
Mmp9	matrix metallopeptidase 9	NM_013599 A_52_P507214	11.5503	0.00623939	"Plays an essential role in local proteolysis of the extracellular matrix and in leukocyte migration."
Mybl2	myeloblastosis oncogene-like 2	NM_008652 A_55_P2129925	23.4081	0.00842037	"The encoded protein is phosphorylated by cyclin A/cyclin-dependent kinase 2 during the S-phase of the cell cycle and possesses both activator and repressor activities."
Ndufa4l2	NADH dehydrogenase (ubiquinone) 1 alpha subcomplex, 4-like 2	NM_001098789 A_55_P1971244	24.1282	0.009	"Accessory subunit of the mitochondrial membrane respiratory chain NADH dehydrogenase (Complex I), that is believed not to be involved in catalysis. Complex I functions in the transfer of electrons from NADH to the respiratory chain.
Pcdh7	protocadherin 7	NM_018764 A_51_P260740	18.3825	0.00473981	"This gene belongs to the protocadherin gene family, a subfamily of the cadherin superfamily. The gene encodes a protein with an extracellular domain containing 7 cadherin repeats."
Prss16	protease, serine, 16	NM_019429 A_51_P429335	11.4555	0.000864804	"This gene encodes a serine protease expressed exclusively in the thymus. It is thought to play a role in the alternative antigen presenting pathway used by cortical thymic epithelial cells during the positive selection of T cells."
Psat1	phosphoserine aminotransferase 1	NM_001205339 A_55_P2052290	12.6962	0.00618775	"Catalyzes the reversible conversion of 3-phosphohydroxypyruvate to phosphoserine and of 3-hydroxy-2-oxo-4-phosphonooxybutanoate to phosphohydroxythreonine."
Raet1c	retinoic acid early transcript gamma	NM_009018 A_55_P2058550	35.0421	0.0055877	"Involved in regulation of natural-killer group D, member 2 (NKGD2). (PMID: 12756263)"
S79427	gb|Ig V lambda x=immunoglobulin lambda light chain variable region [mice, chi-disrupted mice, germinal center B cells, mRNA Partial, 280 nt].	S79427 A_55_P2147547	10.2478	0.00477114	Miscellaneous.
Samd14	sterile alpha motif domain containing 14	NM_146025 A_51_P101137	21.7134	0.00343917	Miscellaneous.
Serpina3g	serine (or cysteine) peptidase inhibitor, clade A, member 3G	NM_009251 A_51_P326191	10.0073	0.00232031	"Important modulator of hematopoietic progenitor cell formation. (PMID: 24964278)"
Slc16a3	solute carrier family 16 (monocarboxylic acid transporters), member 3	NM_030696 A_55_P2067505	28.8123	0.00637742	"Catalyzes the rapid transport across the plasma membrane of many monocarboxylates such as lactate and pyruvate and the ketone bodies acetoacetate, beta-hydroxybutyrate and acetate."
Slc29a4	solute carrier family 29 (nucleoside transporters), member 4	NM_146257 A_55_P2048119	10.7335	<0.001	"The encoded membrane protein catalyzes the reuptake of monoamines into presynaptic neurons, thus determining the intensity and duration of monoamine neural signaling. It has been shown to transport several compounds, including serotonin, dopamine, and the neurotoxin 1-methyl-4-phenylpyridinium."
Sphk1	sphingosine kinase 1	NM_025367 A_51_P501248	34.9718	0.00829432	"This protein, and its product S1P, play a key role in TNF-alpha signaling and the NF-kappa-B activation pathway important in inflammatory, antiapoptotic, and immune processes."
Spink2	serine peptidase inhibitor, Kazal type 2	NM_183284 A_55_P2000027	15.7201	0.00467579	"This gene encodes a member of the family of serine protease inhibitors of the Kazal type (SPINK). The encoded protein acts as a trypsin and acrosin inhibitor in the genital tract and is localized in the spermatozoa."
Trnp1	TMF1-regulated nuclear protein 1	NM_001081156 A_55_P1990373	19.8211	<0.001	"Regulates neural stem cells proliferation and the production of intermediate neural progenitors and basal radial glial cells affecting the process of cerebral cortex gyrification."
Zmynd12	zinc finger, MYND domain containing 12	NM_001014900 A_55_P1964433	11.4049	0.0064756	Miscellaneous.
