# Supplementary material for: Protective Vaccination against Blood-Stage Malaria of Plasmodium chabaudi: Differential Gene Expression in the Liver of Balb/c Mice toward the End of Crisis Phase
Source: Front Microbiol. 2016 Jul 14;7:1087. doi: 10.3389/fmicb.2016.01087 (PMC4943960; doi:10.3389/fmicb.2016.01087)
Supplement: Supplementary file 8 [file Table8.XLSX]

## Sheet: Tabelle1
Table S8 Genes down-regulated more than 10-fold (p<0.01) in the liver of vaccinated mice infected with P.chabaudi on day 11 p.i. (Nd11) in comparison to constitutive expression on day 0 p.i. (Nd0)
Gene	Gene Description	RefSeq ID Agilent ID	Nd11 vs. Nd0	p-value	Function (according to www.genecards.org)
Abcb11	ATP-binding cassette, sub-family B (MDR/TAP), member 11	NM_021022 A_55_P2028029	0.0337612	0.0012201	"Involved in the ATP-dependent secretion of bile salts into the canaliculus of hepatocytes."
Acmsd	amino carboxymuconate semialdehyde decarboxylase	NM_001033041 A_55_P2161347	0.0511764	0.00057992	"The neuronal excitotoxin quinolinate is an intermediate in the de novo synthesis pathway of NAD from tryptophan, and has been implicated in the pathogenesis of several neurodegenerative disorders."
Acsm1	acyl-CoA synthetase medium-chain family member 1	NM_054094 A_55_P2085445	0.0473342	0.00430236	"Acts on acids from C(4) to C(11) and on the corresponding 3-hydroxy- and 2,3- or 3,4-unsaturated acids (in vitro). Functions as GTP-dependent lipoate-activating enzyme that generates the substrate for lipoyltransferase."
Acsm5	acyl-CoA synthetase medium-chain family member 5	NM_178758 A_51_P229655	0.0787417	0.00123285	"Acts on acids from C(4) to C(11) and on the corresponding 3-hydroxy- and 2,3- or 3,4-unsaturated acids (in vitro)."
Adck3	aarF domain containing kinase 3	NM_023341 A_51_P221651	0.0695402	0.0043407	"Atypical kinase involved in the biosynthesis of coenzyme Q, also named ubiquinone, an essential lipid-soluble electron transporter for aerobic cellular respiration."
Adh4	alcohol dehydrogenase 4 (class II), pi polypeptide	NM_011996 A_51_P189442	0.0683393	0.00159552	"This gene encodes class II alcohol dehydrogenase 4 pi subunit, which is a member of the alcohol dehydrogenase family. Members of this enzyme family metabolize a wide variety of substrates, including ethanol, retinol, other aliphatic alcohols, hydroxysteroids, and lipid peroxidation products."
Adra1b	adrenergic receptor, alpha 1b	NM_007416 A_55_P2177721	0.0578135	0.0041239	"Alpha-1-adrenergic receptors (alpha-1-ARs) are members of the G protein-coupled receptor superfamily. They activate mitogenic responses and regulate growth and proliferation of many cells."
Afm	afamin	NM_145146 A_52_P425734	0.0408275	0.00156641	"Vitamin E binding protein. May transport vitamin E in body fluids under conditions where the lipoprotein system is not sufficient. May be involved in the regulation and transport of vitamin E at the blood-brain barrier."
Agxt	alanine-glyoxylate aminotransferase	NM_016702 A_51_P469789	0.0579107	0.0034028	"This gene is expressed only in the liver and the encoded protein is localized mostly in the peroxisomes, where it is involved in glyoxylate detoxification."
Agxt2l1	alanine-glyoxylate aminotransferase 2-like 1	NM_027907 A_51_P391616	0.0578446	0.000878431	"Catalyzes the pyridoxal-phosphate-dependent breakdown of phosphoethanolamine, converting it to ammonia, inorganic phosphate and acetaldehyde."
Akr1b7	aldo-keto reductase family 1, member B7	NM_009731 A_51_P331288	0.0854708	0.00578353	"Involved in detoxification of lipid peroxidation. (PMID: 19542321)"
Akr1c14	aldo-keto reductase family 1, member C14	NM_134072 A_55_P2007155	0.0767261	0.00690795	Miscellaneous.
Akr1c6	aldo-keto reductase family 1, member C6	NM_030611 A_51_P189082	0.0167786	<0.001	Miscellaneous.
Aldh1l1	aldehyde dehydrogenase 1 family, member L1	NM_027406 A_55_P1983733	0.0815874	<0.001	"The protein encoded by this gene catalyzes the conversion of 10-formyltetrahydrofolate, nicotinamide adenine dinucleotide phosphate (NADP+), and water to tetrahydrofolate, NADPH, and carbon dioxide. The encoded protein belongs to the aldehyde dehydrogenase family."
Aldh7a1	aldehyde dehydrogenase family 7, member A1	NM_001127338 A_55_P2101231	0.0956222	<0.001	"Metabolizes betaine aldehyde to betaine, an important cellular osmolyte and methyl donor. Protects cells from oxidative stress by metabolizing a number of lipid peroxidation-derived aldehydes."
Amt	aminomethyltransferase	NM_001013814 A_55_P1975052	0.0784654	<0.001	"This gene encodes one of four critical components of the glycine cleavage system."
Ang2	angiogenin, ribonuclease A family, member 2	NM_007449 A_51_P349888	0.0420373	0.00419766	"The protein encoded by this gene is an antagonist of angiopoietin 1 (ANGPT1) and endothelial TEK tyrosine kinase (TIE-2, TEK). The encoded protein disrupts the vascular remodeling ability of ANGPT1 and may induce endothelial cell apoptosis."
Ang3	angiogenin, ribonuclease A family, member 3	NM_001123394 A_66_P134474	0.0940213	<0.001	"Participates in the formation of blood vessels. The protein encoded by this gene is another member of the angiopoietin family that is widely expressed in adult tissues with mRNA levels highest in highly vascularized tissues."
Angptl6	angiopoietin-like 6	NM_145154 A_51_P259571	0.0693294	<0.001	"May play a role in the wound healing process. May promote epidermal proliferation, remodeling and regeneration. May promote the chemotactic activity of endothelial cells and induce neovascularization."
Aox3	aldehyde oxidase 3	NM_023617 A_52_P16752	0.0735767	0.00633093	Miscellaneous.
Apol7a	apolipoprotein L 7a	NM_029419 A_51_P497724	0.0807855	0.00770899	"The protein encoded by this gene is a member of the apolipoprotein L family and may play a role in lipid exchange and transport throughout the body, as well as in reverse cholesterol transport from peripheral cells to the liver."
Apol7c	apolipoprotein L 7c	NM_175391 A_55_P2148062	0.054197	0.00503942	"The protein encoded by this gene is a member of the apolipoprotein L family and may play a role in lipid exchange and transport throughout the body, as well as in reverse cholesterol transport from peripheral cells to the liver."
Apol9a	apolipoprotein L 9a	NM_173786 A_55_P2043367	0.0820246	0.00248349	"The protein encoded by this gene is a member of the apolipoprotein L family and may play a role in lipid exchange and transport throughout the body, as well as in reverse cholesterol transport from peripheral cells to the liver."
Apol9b	apolipoprotein L 9b	NM_001168660 A_66_P110633	0.0728611	0.00251027	"The protein encoded by this gene is a member of the apolipoprotein L family and may play a role in lipid exchange and transport throughout the body, as well as in reverse cholesterol transport from peripheral cells to the liver."
Ass1	argininosuccinate synthetase 1	NM_007494 A_55_P2143070	0.0934428	<0.001	"The protein encoded by this gene catalyzes the penultimate step of the arginine biosynthetic pathway."
Bphl	biphenyl hydrolase-like (serine hydrolase, breast epithelial mucin-associated antigen)	NM_026512 A_55_P2044207	0.0696848	0.000580834	"Serine hydrolase that catalyzes the hydrolytic activation of amino acid ester prodrugs of nucleoside analogs such as valacyclovir and valganciclovir."
Car3	carbonic anhydrase 3	NM_007606 A_51_P431329	<0.01	0.00629254	"Reversible hydration of carbon dioxide."
Ccrl1	chemokine (C-C motif) receptor-like 1	NM_145700 A_52_P153291	0.0667887	0.00643173	Miscellaneous.
Ces1b	carboxylesterase 1B	NM_001081372 A_52_P282905	0.0922815	0.00933096	"Phase II metabolism of long-chain fatty acid esters and thioesters."
Ces1c	carboxylesterase 1C	NM_007954 A_51_P394172	0.0331033	0.00369337	"Involved in the detoxification of xenobiotics and in the activation of ester and amide prodrugs. Involved in the extracellular metabolism of lung surfactant."
Clec4g	C-type lectin domain family 4, member g	NM_029465 A_51_P145662	0.0698901	0.00284721	"This gene encodes a glycan-binding receptor and member of the C-type lectin family which plays a role in the T-cell immune response."
Cphx1	cytoplasmic polyadenylated homeobox 1	NM_175342 A_55_P1952394	0.0423049	<0.001	Miscellaneous.
Cps1	carbamoyl-phosphate synthetase 1	NM_001080809 A_55_P1999057	0.0850006	0.0033626	"The mitochondrial enzyme encoded by this gene catalyzes synthesis of carbamoyl phosphate from ammonia and bicarbonate. This reaction is the first committed step of the urea cycle, which is important in the removal of excess urea from cells."
Crem	cAMP responsive element modulator	NM_013498 A_51_P423976	0.0994586	0.00106424	"This gene encodes a bZIP transcription factor that binds to the cAMP responsive element found in many viral and cellular promoters. It is an important component of cAMP-mediated signal transduction during the spermatogenetic cycle, as well as other complex processes."
Cx3cr1	chemokine (C-X3-C) receptor 1	NM_009987 A_52_P99810	0.093935	0.00674726	"Receptor for the CX3C chemokine fractalkine and mediates both its adhesive and migratory functions."
Cyb5b	cytochrome b5 type B	NM_025558 A_55_P1963712	0.0993217	0.00688266	"Cytochrome b5 is a membrane bound hemoprotein which function as an electron carrier for several membrane bound oxygenases."
Cyp1a2	cytochrome P450, family 1, subfamily a, polypeptide 2	NM_009993 A_52_P595871	0.00526676	0.00772444	"In liver microsomes, this enzyme is involved in an NADPH-dependent electron transport pathway. It oxidizes a variety of structurally unrelated compounds, including steroids, fatty acids, and xenobiotics. Most active in catalyzing 2-hydroxylation."
Cyp27a1	cytochrome P450, family 27, subfamily a, polypeptide 1	NM_024264 A_51_P112817	0.0937249	0.00624605	"Catalyzes the first step in the oxidation of the side chain of sterol intermediates; the 27-hydroxylation of 5-beta-cholestane-3-alpha,7-alpha,12-alpha-triol. Has also a vitamin D3-25-hydroxylase activity."
Cyp2b10	cytochrome P450, family 2, subfamily b, polypeptide 10	NM_009999 A_55_P2044653	0.0866618	0.000577765	Phase I metabolism.
Cyp2c29	cytochrome P450, family 2, subfamily c, polypeptide 29	NM_007815 A_51_P103706	0.0253798	0.000838601	Phase I metabolism.
Cyp2c38	cytochrome P450, family 2, subfamily c, polypeptide 38	NM_010002 A_55_P2116272	0.0305121	0.00346704	Phase I metabolism.
Cyp2c50	cytochrome P450, family 2, subfamily c, polypeptide 50	NM_134144 A_55_P2020477	0.0195677	0.00166665	Phase I metabolism.
Cyp2c54	cytochrome P450, family 2, subfamily c, polypeptide 54	NM_206537 A_52_P154580	0.01821	0.00355877	Phase I metabolism.
Cyp2c70	cytochrome P450, family 2, subfamily c, polypeptide 70	NM_145499 A_51_P134142	0.0303308	<0.001	Phase I metabolism.
Cyp3a11	cytochrome P450, family 3, subfamily a, polypeptide 11	NM_007818 A_51_P355301	0.0522979	0.00100976	Phase I metabolism.
Cyp4f15	cytochrome P450, family 4, subfamily f, polypeptide 15	NM_134127 A_51_P136303	0.0857179	0.00323899	Phase I metabolism.
Dpys	dihydropyrimidinase	NM_001164466 A_51_P244950	0.0967993	0.00186498	"Catalyzes the second step of the reductive pyrimidine degradation, the reversible hydrolytic ring opening of dihydropyrimidines."
Echdc3	enoyl Coenzyme A hydratase domain containing 3	NM_024208 A_51_P475378	0.075499	0.00151243	"ECHDC3 (Enoyl CoA Hydratase Domain Containing 3) is a protein coding gene. Among its related pathways are fatty acid biosynthesis."
Enpep	glutamyl aminopeptidase	NM_007934 A_51_P161830	0.0919417	0.00473136	"Appears to have a role in the catabolic pathway of the renin-angiotensin system. Probably plays a role in regulating growth and differentiation of early B-lineage cells."
Fam149a	family with sequence similarity 149, member A	NM_153535 A_55_P2024290	0.0392811	0.0044697	Miscellaneous.
Fmo3	flavin containing monooxygenase 3	NM_008030 A_51_P269404	0.069651	0.00438171	"Involved in the oxidative metabolism of a variety of xenobiotics such as drugs and pesticides. It N-oxygenates primary aliphatic alkylamines as well as secondary and tertiary amines. Plays an important role in the metabolism of trimethylamine (TMA), via the production of TMA N-oxide (TMAO)."
Gabbr2	gamma-aminobutyric acid (GABA) B receptor, 2	NM_001081141 A_52_P111145	0.0971759	0.00440257	"The GABA-B receptors inhibit neuronal activity through G protein-coupled second-messenger systems, which regulate the release of neurotransmitters, and the activity of ion channels and adenylyl cyclase."
Gcat	glycine C-acetyltransferase (2-amino-3-ketobutyrate-coenzyme A ligase)	NM_013847 A_51_P159402	0.0417244	0.00729521	"The degradation of L-threonine to glycine consists of a two-step biochemical pathway involving the enzymes L-threonine dehydrogenase and 2-amino-3-ketobutyrate coenzyme A ligase. L-Threonine is first converted into 2-amino-3-ketobutyrate by L-threonine dehydrogenase. This gene encodes the second enzyme in this pathway, which then catalyzes the reaction between 2-amino-3-ketobutyrate and coenzyme…
Gnat2	guanine nucleotide binding protein, alpha transducing 2	NM_008141 A_55_P2101696	0.0881414	0.00797506	"Transducin is a 3-subunit guanine nucleotide-binding protein (G protein) which stimulates the coupling of rhodopsin and cGMP-phoshodiesterase during visual impulses."
Gnmt	glycine N-methyltransferase	NM_010321 A_51_P419439	0.0754033	<0.001	"The protein encoded by this gene is an enzyme that catalyzes the conversion of S-adenosyl-L-methionine (along with glycine) to S-adenosyl-L-homocysteine and sarcosine."
Gsta3	glutathione S-transferase, alpha 3	NM_001077353 A_55_P1961423	0.0905148	<0.001	"Catalyzes isomerization reactions that contribute to the biosynthesis of steroid hormones. Efficiently catalyze obligatory double-bond isomerizations of delta(5)-androstene-3,17-dione and delta(5)-pregnene-3,20-dione, precursors to testosterone and progesterone, respectively."
Gsta4	glutathione S-transferase, alpha 4	NM_010357 A_51_P112223	0.0780992	<0.001	"Conjugation of reduced glutathione to a wide number of exogenous and endogenous hydrophobic electrophiles. This isozyme has a high catalytic efficiency with 4-hydroxyalkenals such as 4-hydroxynonenal (4-HNE)."
Gstm7	glutathione S-transferase, mu 7	NM_026672 A_51_P114005	0.0628858	0.00383111	Phase II metabolism.
Gstt1	glutathione S-transferase, theta 1	NM_008185 A_55_P2024841	0.0978829	0.00120469	"The protein encoded by this gene, glutathione S-transferase (GST) theta 1 (GSTT1), is a member of a superfamily of proteins that catalyze the conjugation of reduced glutathione to a variety of electrophilic and hydrophobic compounds."
Hao1	hydroxyacid oxidase 1, liver	NM_010403 A_66_P105270	0.0947695	0.00313094	"Specifically, this gene is expressed primarily in liver and pancreas and the encoded protein is most active on glycolate, a two-carbon substrate. The protein is also active on 2-hydroxy fatty acids."
Hapln1	hyaluronan and proteoglycan link protein 1	NM_013500 A_66_P117730	0.0556347	<0.001	"Stabilizes the aggregates of proteoglycan monomers with hyaluronic acid in the extracellular cartilage matrix."
Hdhd3	haloacid dehalogenase-like hydrolase domain containing 3	NM_024257 A_51_P465582	0.0858426	0.00195523	Miscellaneous.
Hsd3b2	hydroxy-delta-5-steroid dehydrogenase, 3 beta- and steroid delta-isomerase 2	NM_153193 A_55_P2023114	0.038266	0.00323793	"3-beta-HSD is a bifunctional enzyme, that catalyzes the oxidative conversion of Delta(5)-ene-3-beta-hydroxy steroid, and the oxidative conversion of ketosteroids. The 3-beta-HSD enzymatic system plays a crucial role in the biosynthesis of all classes of hormonal steroids."
Hsd3b3	hydroxy-delta-5-steroid dehydrogenase, 3 beta- and steroid delta-isomerase 3	NM_001161742 A_55_P1958804	0.0372733	0.00292393	"The protein encoded by this gene is a bifunctional enzyme that catalyzes the oxidative conversion of delta(5)-ene-3-beta-hydroxy steroid, and the oxidative conversion of ketosteroids. It plays a crucial role in the biosynthesis of all classes of hormonal steroids."
Hsd3b6	hydroxy-delta-5-steroid dehydrogenase, 3 beta- and steroid delta-isomerase 6	NM_013821 A_52_P253567	0.0224812	0.00106591	Miscellaneous.
Ido2	indoleamine 2,3-dioxygenase 2	NM_145949 A_55_P2068350	0.0363265	<0.001	"Catalyzes the first and rate-limiting step in the kynurenine pathway of tryptophan catabolism."
Inmt	indolethylamine N-methyltransferase	NM_009349 A_51_P162162	0.00750143	0.0080107	"N-methylation of endogenous and xenobiotic compounds is a major method by which they are degraded. This gene encodes an enzyme that N-methylates indoles such as tryptamine."
Insig1	insulin induced gene 1	NM_153526 A_51_P290207	0.0978481	0.0050638	"It encodes an endoplasmic reticulum (ER) membrane protein that plays a critical role in regulating cholesterol concentrations in cells. This protein binds to the sterol-sensing domains of SREBP cleavage-activating protein (SCAP) and HMG CoA reductase, and is essential for the sterol-mediated trafficking of the two proteins."
Kcnj16	potassium inwardly-rectifying channel, subfamily J, member 16	NM_001252210 A_55_P2156304	0.0160894	0.00330107	"Inward rectifier potassium channels are characterized by a greater tendency to allow potassium to flow into the cell rather than out of it. Their voltage dependence is regulated by the concentration of extracellular potassium; as external potassium is raised, the voltage range of the channel opening shifts to more positive voltages."
Kynu	kynureninase (L-kynurenine hydrolase)	NM_027552 A_52_P118560	0.0796903	0.00167825	"Kynureninase is a pyridoxal-5'-phosphate (pyridoxal-P) dependent enzyme that catalyzes the cleavage of L-kynurenine and L-3-hydroxykynurenine into anthranilic and 3-hydroxyanthranilic acids, respectively. Kynureninase is involved in the biosynthesis of NAD cofactors from tryptophan through the kynurenine pathway."
Lgr5	leucine rich repeat containing G protein coupled receptor 5	NM_010195 A_55_P2126192	0.0641694	0.00109018	"Receptor for R-spondins that potentiates the canonical Wnt signaling pathway and acts as a stem cell marker of the intestinal epithelium and the hair follicle."
Lrit1	leucine-rich repeat, immunoglobulin-like and transmembrane domains 1	NM_146245 A_55_P1979295	0.0535055	0.00240389	"Possible role in phototransduction."
Mccc1	methylcrotonoyl-Coenzyme A carboxylase 1	NM_023644 A_55_P1953899	0.0913115	0.00380513	"Biotin-attachment subunit of the 3-methylcrotonyl-CoA carboxylase, an enzyme that catalyzes the conversion of 3-methylcrotonyl-CoA to 3-methylglutaconyl-CoA, a critical step for leucine and isovaleric acid catabolism."
Mettl8	methyltransferase like 8	NM_145524 A_55_P2062300	0.0878364	<0.001	Miscellaneous.
Mrpl15	mitochondrial ribosomal protein L15	NM_001177658 A_55_P2179020	0.0877474	<0.001	"Mammalian mitochondrial ribosomal proteins are encoded by nuclear genes and help in protein synthesis within the mitochondrion."
Mtmr7	myotubularin related protein 7	NM_001040699 A_55_P2084378	0.0764613	0.00098596	"Phosphatase that acts on lipids with a phosphoinositol headgroup."
Mup4	major urinary protein 4	NM_008648 A_55_P2010093	0.0057802	0.005716	"Binds pheromones, likely to displace pheromones complexed to urinary MUPs and transport them to the vomeronasal organ (VNO) where they associate with their neuronal receptor(s)."
Mup9	major urinary protein 9	NM_001126319 A_55_P1979904	0.00712091	0.00742685	"Binds pheromones, likely to displace pheromones complexed to urinary MUPs and transport them to the vomeronasal organ (VNO) where they associate with their neuronal receptor(s)."
Ncald	neurocalcin delta	NM_134094 A_52_P597371	0.0854208	0.00162883	"Involved in the calcium-dependent regulation of rhodopsin phosphorylation."
Nrn1	neuritin 1	NM_153529 A_51_P308844	0.0861652	0.0077654	"This gene encodes a member of the neuritin family, and is expressed in postmitotic-differentiating neurons of the developmental nervous system and neuronal structures associated with plasticity in the adult. The expression of this gene can be induced by neural activity and neurotrophins."
Pah	phenylalanine hydroxylase	NM_008777A_51_P186547	0.0330027	0.00230201	PAH encodes the enzyme phenylalanine hydroxylase that is the rate-limiting step in phenylalanine catabolism. Deficiency of this enzyme activity results in the autosomal recessive disorder phenylketonuria.
Pbld2	phenazine biosynthesis-like protein domain containing 2	NM_026085 A_51_P165451	0.0450566	<0.001	Miscellaneous.
Pcca	propionyl-Coenzyme A carboxylase, alpha polypeptide	NM_144844 A_51_P484254	0.066208	0.00136332	"The protein encoded by this gene is the alpha subunit of the heterodimeric mitochondrial enzyme Propionyl-CoA carboxylase. PCCA encodes the biotin-binding region of this enzyme."
Pcsk9	proprotein convertase subtilisin/kexin type 9	NM_153565 A_51_P397673	0.087143	<0.001	"The encoded protein undergoes an autocatalytic processing event with its prosegment in the ER and is constitutively secreted as an inactive protease into the extracellular matrix and trans-Golgi network. It is expressed in liver, intestine and kidney tissues and escorts specific receptors for lysosomal degradation. It plays a role in cholesterol and fatty acid metabolism."
Prlr	prolactin receptor	NM_011169 A_66_P139387	0.0971812	<0.001	"This gene encodes a receptor for the anterior pituitary hormone, prolactin, and belongs to the type I cytokine receptor family. Prolactin-dependent signaling occurs as the result of ligand-induced dimerization of the prolactin receptor."
Prodh2	proline dehydrogenase (oxidase) 2	NM_019546 A_52_P251699	0.0398226	<0.001	"Converts proline to delta-1-pyrroline-5-carboxylate."
Prom2	prominin 2	NM_178047 A_52_P452667	0.0837531	<0.001	"This gene encodes a member of the prominin family of pentaspan membrane glycoproteins. The encoded protein localizes to basal epithelial cells and may be involved in the organization of plasma membrane microdomains."
Pter	phosphotriesterase related	NM_008961 A_55_P2154709	0.07145	0.00290529	Miscellaneous.
Rfx4	regulatory factor X, 4 (influences HLA class II expression)	NM_001024918 A_51_P496309	0.0552935	0.00549576	"This gene is a member of the regulatory factor X gene family, which encodes transcription factors that contain a highly-conserved winged helix DNA binding domain."
Rgn	regucalcin	NM_009060 A_51_P157462	0.0144049	<0.001	"The protein encoded by this gene is a highly conserved, calcium-binding protein, that is preferentially expressed in the liver and kidney. It may have an important role in calcium homeostasis."
Rtp3	receptor transporter protein 3	NM_153100 A_52_P134023	0.0404485	0.00253049	Miscellaneous.
Saa4	serum amyloid A 4	NM_011316 A_52_P404329	0.0535875	0.00470845	Major acute phase reactant.
Scd1	stearoyl-Coenzyme A desaturase 1	NM_009127 A_52_P682382	0.0724504	0.000534844	"This gene encodes an enzyme involved in fatty acid biosynthesis, primarily the synthesis of oleic acid. Terminal component of the liver microsomal stearyl-CoA desaturase system, that utilizes O(2) and electrons from reduced cytochrome b5 to catalyze the insertion of a double bond into a spectrum of fatty acyl-CoA substrates including palmitoyl-CoA and stearoyl-CoA."
Serpind1	serine (or cysteine) peptidase inhibitor, clade D, member 1	NM_008223 A_51_P468140	0.0869192	0.0017838	"The product encoded by this gene is a serine proteinase inhibitor which rapidly inhibits thrombin in the presence of dermatan sulfate or heparin."
Shank2	SH3/ankyrin domain gene 2	NM_001113373 A_51_P244950	0.095842	0.000974249	"Adapter protein in the postsynaptic density (PSD) of excitatory synapses that interconnects receptors of the postsynaptic membrane including NMDA-type and metabotropic glutamate receptors, and the actin-based cytoskeleton."
Slc22a28	solute carrier family 22, member 28	NM_001013820 A_55_P2139089	0.0355592	0.00365203	Miscellaneous.
Slc25a23	solute carrier family 25 (mitochondrial carrier; phosphate carrier), member 23	NM_025877 A_51_P363905	0.072099	<0.001	"Calcium-dependent mitochondrial solute carrier. Mitochondrial solute carriers shuttle metabolites, nucleotides, and cofactors through the mitochondrial inner membrane."
Slc46a3	solute carrier family 46, member 3	NM_027872 A_51_P299805	0.0939526	0.0024516	Miscellaneous.
Slco1b2	solute carrier organic anion transporter family, member 1b2	NM_020495 A_51_P140803	0.0376876	0.00396031	"Mediates the Na+-independent uptake of organic anions such as taurochlate, bromosulfophthalein and steroid conjugates such as estrone-3-sulfate, 17-beta-glucuronosyl estradiol, dehydroepiandrosterone sulfate and prostaglandin E2."
Spsb4	splA/ryanodine receptor domain and SOCS box containing 4	NM_145134 A_52_P659312	0.0609504	0.00518505	"Probable substrate recognition component of a SCF-like ECS (Elongin BC-CUL2/5-SOCS-box protein) E3 ubiquitin-protein ligase complex which mediates the ubiquitination and subsequent proteasomal degradation of target proteins."
Srd5a1	steroid 5 alpha-reductase 1	NM_175283 A_51_P420415	0.0679033	0.00723146	"Converts testosterone into 5-alpha-dihydrotestosterone and progesterone or corticosterone into their corresponding 5-alpha-3-oxosteroids. It plays a central role in sexual differentiation and androgen physiology."
Srebf1	sterol regulatory element binding transcription factor 1	NM_011480 A_55_P2002557	0.0189425	0.00752223	"Transcriptional activator required for lipid homeostasis. Regulates transcription of the LDL receptor gene as well as the fatty acid and to a lesser degree the cholesterol synthesis pathway."
Sult2a2	sulfotransferase family 2A, dehydroepiandrosterone (DHEA)-preferring, member 2	NM_009286 A_55_P1952512	0.0692083	0.009	"This protein catalyzes the sulfation of steroids and bile acids in the liver and adrenal glands."
Syt1	synaptotagmin I	NM_001252341 A_55_P2058957	0.0367611	0.00314275	"The synaptotagmins are integral membrane proteins of synaptic vesicles thought to serve as Ca(2+) sensors in the process of vesicular trafficking and exocytosis. Calcium binding to synaptotagmin-1 participates in triggering neurotransmitter release at the synapse."
Syt3	synaptotagmin III	NM_016663 A_55_P2048441	0.0741851	<0.001	"May be involved in Ca(2+)-dependent exocytosis of secretory vesicles through Ca(2+) and phospholipid binding to the C2 domain or may serve as Ca(2+) sensors in the process of vesicular trafficking and exocytosis."
Tcea3	transcription elongation factor A (SII), 3	NM_011542 A_52_P161297	0.0513639	0.00573318	"Necessary for efficient RNA polymerase II transcription elongation past template-encoded arresting sites. The arresting sites in DNA have the property of trapping a certain fraction of elongating RNA polymerases that pass through, resulting in locked ternary complexes."
Tmem35	transmembrane protein 35	NM_026239 A_51_P171107	0.0764732	<0.001	"A soluble peptide released by shedding may interact with NGFR and modulate neurite outgrowth."
Ugt2b36	UDP glucuronosyltransferase 2 family, polypeptide B36	NM_001029867 A_51_P102438	0.0853333	0.00184827	Phase II metabolism.
Uox	urate oxidase	NM_009474 A_55_P2163873	0.0859084	0.00816556	"Urate oxidase is an enzyme that catalyzes the oxidation of uric acid to allantoin."
Upp2	uridine phosphorylase 2	NM_029692 A_52_P259817	0.00888519	0.0086813	"Catalyzes the reversible phosphorylytic cleavage of uridine and deoxyuridine to uracil and ribose- or deoxyribose-1-phosphate."
Wfdc16	WAP four-disulfide core domain 16	NM_001012723 A_55_P2136827	0.0663721	0.00737468	Miscellaneous.
Xkr9	X Kell blood group precursor related family member 9 homolog	NM_001011873 A_55_P2012261	0.0708442	0.00340924	"Putative membrane transporter and a component of the XK/Kell complex of the Kell blood group system."
