# Supplementary material for: Protective Vaccination against Blood-Stage Malaria of Plasmodium chabaudi: Differential Gene Expression in the Liver of Balb/c Mice toward the End of Crisis Phase
Source: Front Microbiol. 2016 Jul 14;7:1087. doi: 10.3389/fmicb.2016.01087 (PMC4943960; doi:10.3389/fmicb.2016.01087)
Supplement: Supplementary file 9 [file Table9.XLSX]

## Sheet: Sheet1
Table S9 LincRNAs up-regulated more than 3-fold (p<0.01) in the liver of vaccinated mice infected with P.chabaudi on day 11 p.i. (Vd11) in comparison to constitutive expression on day 0 p.i. (Vd0)
LincRNA Localisation	Vd11 vs. Vd0	p-value
lincRNA:chr1:139795171-139796306 forward strand	3.40401	0.000637496
lincRNA:chr1:139822286-139822985 forward strand	4.23507	0.00544151
lincRNA:chr1:139847592-139848243 forward strand	4.03033	0.00786955
lincRNA:chr1:175654606-175672031 forward strand	5.95493	0.00992924
lincRNA:chr1:193815525-193825775 reverse strand	3.3222	0.00371722
lincRNA:chr1:87343550-87362900 forward strand	3.32904	0.00945669
lincRNA:chr10:83980790-83986015 reverse strand	9.70562	0.00877226
lincRNA:chr11:16831925-16851121 reverse strand	6.15599	0.00850105
lincRNA:chr12:32781477-32808567 reverse strand	71.8575	0.00773444
lincRNA:chr12:5303823-5379098 reverse strand	3.38285	0.00471116
lincRNA:chr13:24615451-24615973 forward strand	3.7775	0.00976703
lincRNA:chr13:62734450-62785325 reverse strand	4.27139	0.00144185
lincRNA:chr15:59966962-59972812 reverse strand	3.94983	0.00495299
lincRNA:chr15:61984389-62102500 reverse strand	5.14833	0.000587438
lincRNA:chr17:12965849-12968519 forward strand	5.01925	0.00851603
lincRNA:chr17:56687541-56694616 reverse strand	3.25767	0.00694804
lincRNA:chr17:88890039-88905680 forward strand	3.00135	0.00442395
lincRNA:chr19:27448093-27462793 reverse strand	3.05411	0.00981254
lincRNA:chr19:46419916-46421753 forward strand	3.06075	0.00402672
lincRNA:chr2:167388900-167402475 reverse strand	3.21538	<0.001
lincRNA:chr2:67411703-67412293 forward strand	3.52731	0.00111626
lincRNA:chr2:67720599-67723538 forward strand	4.56787	0.00206596
lincRNA:chr2:84344350-84370075 reverse strand	20.5561	0.00717057
lincRNA:chr2:84344350-84370075 reverse strand	7.68368	0.00406893
lincRNA:chr4:114585803-114588898 forward strand	3.59494	0.00920525
lincRNA:chr4:146507925-146532650 reverse strand	3.074	0.00346099
lincRNA:chr5:110964854-110965222 forward strand	4.78736	0.00513369
lincRNA:chr5:22887983-22939658 reverse strand	5.54602	0.00747654
lincRNA:chr5:22890322-22939119 reverse strand	11.3522	<0.001
lincRNA:chr5:22890322-22939119 reverse strand	7.44607	0.0073041
lincRNA:chr5:31856417-31916317 forward strand	3.4122	0.0010197
lincRNA:chr5:77084398-77086144 reverse strand	19.8788	<0.001
lincRNA:chr5:77188300-77205150 forward strand	4.02348	0.00100185
lincRNA:chr6:127591179-127619145 forward strand	3.93842	0.00139238
lincRNA:chr6:134879009-134880130 forward strand	10.5701	0.00893436
lincRNA:chr6:4841700-4847400 forward strand	3.07816	0.00897274
lincRNA:chr6:67155508-67216941 forward strand	4.50146	0.00927716
lincRNA:chr8:82836971-82849309 reverse strand	3.75123	0.00107917
lincRNA:chr8:93337794-93348869 forward strand	3.01679	0.0013669
lincRNA:chr9:78107225-78118850 forward strand	12.2696	0.000893075
