# Supplementary material for: Protective Vaccination against Blood-Stage Malaria of Plasmodium chabaudi: Differential Gene Expression in the Liver of Balb/c Mice toward the End of Crisis Phase
Source: Front Microbiol. 2016 Jul 14;7:1087. doi: 10.3389/fmicb.2016.01087 (PMC4943960; doi:10.3389/fmicb.2016.01087)
Supplement: Supplementary file 10 [file Table10.XLSX]

## Sheet: Sheet1
Table S10 LincRNAs up-regulated more than 3-fold (p<0.01) in the liver of vaccinated mice infected with P.chabaudi on day 11 p.i. (Vd11) in comparison to constitutive expression on day 0 p.i. (Vd0)
LincRNA localisation	Vd11 vs. Vd0	p-value
lincRNA:chr1:33893475-33903900 forward strand	0.301148	0.0066689
lincRNA:chr1:59449275-59474025 reverse strand	0.123228	0.00073006
lincRNA:chr1:71984564-71985074 reverse strand	0.30034	0.00194961
lincRNA:chr10:126818382-126856582 forward strand	0.270216	0.00334892
lincRNA:chr11:117835849-117842574 reverse strand	0.286527	0.00280695
lincRNA:chr11:48603904-48611829 forward strand	0.325922	0.00878994
lincRNA:chr11:69188111-69188571 reverse strand	0.310208	0.00296538
lincRNA:chr11:82588507-82594501 forward strand	0.289591	0.00863979
lincRNA:chr12:25852471-25852681 forward strand	0.312594	0.00584734
lincRNA:chr12:53669892-53710742 forward strand	0.262913	0.00316627
lincRNA:chr12:73838608-73862621 reverse strand	0.297484	0.00554522
lincRNA:chr14:47978277-47985238 reverse strand	0.330774	0.00430386
lincRNA:chr14:61252837-61310872 forward strand	0.32051	0.000778323
lincRNA:chr14:62254361-62301162 reverse strand	0.288851	0.00629425
lincRNA:chr14:65205583-65205906 reverse strand	0.234654	0.000936173
lincRNA:chr14:76237150-76237464 reverse strand	0.184803	0.00509947
lincRNA:chr15:96091428-96115684 forward strand	0.269337	0.00752871
lincRNA:chr15:99765243-99783300 forward strand	0.30529	0.00941511
lincRNA:chr17:21785442-21801542 reverse strand	0.268543	0.00478568
lincRNA:chr17:32035750-32056000 forward strand	0.213278	0.000534863
lincRNA:chr17:32044823-32045974 reverse strand	0.203383	<0.001
lincRNA:chr17:45524689-45525320 reverse strand	0.273096	0.00842315
lincRNA:chr18:13107755-13107844 forward strand	0.231945	0.00293058
lincRNA:chr2:35828611-35838083 forward strand	0.331882	0.00288976
lincRNA:chr2:52241435-52245307 forward strand	0.23948	0.00491676
lincRNA:chr2:75496518-75496992 reverse strand	0.309396	0.00111397
lincRNA:chr2:78761468-78772543 reverse strand	0.276867	<0.001
lincRNA:chr3:121615836-121616109 forward strand	0.111028	0.00104277
lincRNA:chr3:131128972-131163308 forward strand	0.328804	0.00226104
lincRNA:chr3:145313275-145315057 forward strand	0.271602	0.00753882
lincRNA:chr3:58118325-58136550 forward strand	0.316952	0.00953682
lincRNA:chr4:114631940-114632618 reverse strand	0.26281	0.000742068
lincRNA:chr4:12050675-12066450 forward strand	0.331751	0.00732461
lincRNA:chr4:82156098-82196298 forward strand	0.192932	0.00450003
lincRNA:chr6:115468025-115489250 reverse strand	0.291897	0.00482796
lincRNA:chr6:117528735-117562588 reverse strand	0.188518	0.00134854
lincRNA:chr6:40693617-40720167 forward strand	0.330364	0.0071111
lincRNA:chr7:26202452-26224557 forward strand	0.290325	0.00334649
lincRNA:chr7:4827340-4863315 forward strand	0.329233	0.00354756
lincRNA:chr7:4828654-4843713 forward strand	0.259292	0.000782776
lincRNA:chr8:126268510-126290810 forward strand	0.288732	0.00570537
lincRNA:chr8:91569369-91594119 forward strand	0.326359	0.00352698
lincRNA:chr9:27153416-27153677 forward strand	0.298866	0.00986556
